# Supplementary material for: Translocator protein is a marker of activated microglia in rodent models but not human neurodegenerative diseases
Source: Nat Commun. 2023 Aug 28;14:5247. doi: 10.1038/s41467-023-40937-z (PMC10462763; doi:10.1038/s41467-023-40937-z)
Supplement: Supplementary file 4 — Supplementary data 1 [file 41467_2023_40937_MOESM4_ESM.xlsx]

## Sheet: WGCNA TSPO-module genes
Human WGCNA TSPO module	Mouse WGCNA Tspo module
ACACA	A530032D15Rik
ADAM15	AA467197
ADRB2	Abcc5
AGAP1	Acot7
AHCY	Actr2
AIFM1	Adm
AKAP6	Agfg1
ALDH4A1	Agtrap
ALDH7A1	Akt3
ALG3	Ankle2
ALOX5AP	Ap3s1
ANAPC11	Apol9a
ANAPC15	Apol9b
ANO10	Arg2
AP2S1	Asf1a
APRT	Atf3
ASB9	Atf4
ASIC1	Atg3
ATP5F1D	Atp5b
ATP5MC1	Atp6v0c
ATP5MC2	Atp6v0e
ATP5MC3	B430306N03Rik
ATP5MF	Baz1a
ATP5MPL	BC031181
ATP5PB	Bcl2l1
ATP5PD	Bdp1
ATP5PF	Bend6
ATP6V0D1	Boc
ATP8B1	Brd4
BLVRB	Bst2
BRPF1	Btaf1
BTBD6	Btla
C1orf198	Bud31
CALR	C1ra
CAMK1	C3
CARHSP1	Casp1
CDK2AP2	Cbwd1
CETN2	Ccdc146
CFAP61	Ccdc96
CHCHD5	Ccl5
CHID1	Ccnl1
CHMP3	Ccz1
CISD3	Cd164
CLTB	Cd274
CLTC	Cd2bp2
CMTM3	Cd38
COPZ1	Cd82
COTL1	Cebpb
COX16	Cep350
COX6B1	Cfb
CRELD2	Chd7
CRYBB1	Chpf
CTDNEP1	Clcn1
CTSV	Clec2d
CUX2	Cnih2
DMAC1	Cnn3
DNAAF5	Cnot4
DNM1	Col4a2
DNPH1	Cope
DPCD	Csde1
DSN1	Cst7
DSTN	Ctrl
DVL1	Ctsc
EBPL	Cxcl11
EEF1E1	Cxcl9
EIF3K	Cxcr5
ERCC1	Cybb
ERI3	Cycs
ETV5	Cyfip1
F13A1	Daam2
FAAP100	Dctn3
FADS1	Ddx24
FAF1	Ddx60
FAM104B	Dedd
FAM20B	Dennd3
FAM216A	Dhx29
FANCI	Dnajb2
FBLN5	Ell2
FGFRL1	Enpp2
FIS1	Epsti1
GAMT	Ergic2
GLO1	Esd
GNG12	Fcgr4
GNL3L	Fgl2
GOLGA3	Fpr1
GPAT2	Gars
GPR68	Gbe1
GRHPR	Gbgt1
GSN	Gbp2
GSTM4	Gbp4
GTF3A	Gbp7
HADHA	Glipr2
HAUS7	Glrx
HCFC1R1	Gm4951
HSP90B1	Gm6034
IAH1	Gpbp1
ID1	Gphn
IFT46	Gpr18
JMJD8	Gpsm2
KANK2	Gsdmd
KAT8	Gstt4
KIAA1841	H2-Q4
KIF9	H2-Q6
KLHL2	Hat1
KNTC1	Heatr6
LAPTM4B	Hectd2
LGI2	Herc6
LILRB5	Hif1a
LONRF3	Higd1a
LPCAT2	Homer1
LRRC34	Hsd17b12
LRRC4	Hspa8
LSM7	Ifi44
MAP3K21	Ifitm3
MAP7	Igtp
MAPKAP1	Iigp1
MAPRE2	Il1rn
MCMDC2	Il2rg
MCOLN1	Inhba
MCRIP2	Irf7
MDH1	Isg20
ME1	Itga5
MEX3D	Jagn1
MGST3	Kctd6
MKNK1	Kdr
MMP15	Keap1
MORC4	Kif5b
MORN2	Klf3
MPP1	Klra2
MPRIP	Kpna4
MRO	Leo1
MRPL23	Lmo4
MRPL41	Lrrc25
MYO7A	Lsm12
NDUFA10	Ly6e
NDUFA2	Ly9
NDUFA4	M6pr
NDUFAF2	Mast4
NDUFB10	Mcl1
NDUFB7	Met
NDUFS5	Mgat4a
NEK10	Mon1b
NEK6	Mrpl32
NLN	Mrpl39
NOP10	Mrpl4
NPM3	Ms4a4b
NRP1	Ms4a4c
NUDT1	Ms4a6b
NUDT5	Ms4a6c
NXF3	Ms4a6d
OLFML3	Mthfd2
PDIA4	Mxd1
PDIA6	Naip2
PDS5A	Ncstn
PEMT	Nfat5
PEPD	Nfil3
PGBD5	Nos2
PGM3	Nqo1
PIN1	Nrbp1
PIP4K2A	Nub1
PITRM1	Oas1b
PKIB	Oas1g
PLCG2	Oas3
PLEKHB2	Olfr433
PLOD3	Osgin2
PMF1	Ostc
PMPCA	Ovol1
PMVK	P2rx5
POLD2	P2ry14
POLE3	P4hb
POLR2I	Parp11
POLR3G	Pcsk1
PPP1R14B	Pdpn
PRDX1	Pfkfb3
PRDX2	Pik3cb
PRNP	Pilra
PRR11	Plekhh1
PVALB	Pmpcb
PXMP2	Polb
QDPR	Pop4
RAB5C	Ppp2ca
RADX	Ppp4r1
RAP1GDS1	Prdx5
RASA3	Prex1
RBP4	Procr
RFLNB	Prrc2c
RGMB	Psip1
RPGRIP1L	Psma3
RPL23	Psmb7
RPS18	Psmd11
RPS4X	Psmd12
RUSC2	Psmd14
S100A4	Psme2
S100B	Ptgs2
SAYSD1	Rab10
SCD	Rab43
SCFD2	Rab5c
SDAD1	Rad23b
SDHC	Ran
2009-09-01	Rasgrp1
SH3BGRL3	Rassf1
SIRT2	Rbm4
SLC17A9	Rdh11
SLC25A43	Rer1
SLC25A6	Rexo1
SMDT1	Riok3
SMIM4	Rnf121
SND1	Rnf183
SNRNP25	Rnf34
SNRPD3	Rock1
SNU13	Rph3a
SPG21	Rps19bp1
SPP1	Rwdd1
SPRY2	Saa3
STX8	Sass6
SV2B	Sco1
SYT1	Sdc3
TATDN1	Sec23b
TEX261	Sema4a
TMEM109	Senp5
TMEM119	Serpinb9b
TMEM147	Sh3glb1
TMEM14B	Slamf1
TMEM236	Slamf8
TMEM68	Slc23a2
TNFRSF11A	Slc31a1
TRAPPC2L	Slco3a1
TSPO	Slfn1
TULP3	Slfn4
TXN2	Snx20
TYRO3	Spata2
UBASH3B	Spats2l
UBE2M	Srgn
UQCRB	Srpr
UQCRH	St3gal5
UQCRQ	Stat1
VAV3	Stx3
WDHD1	Syt7
WDR43	Tapt1
WDR61	Tbk1
YIF1A	Tcerg1
YIF1B	Timp1
ZNF146	Tmem127
ZNF263	Tmem33
ZNF428	Tmem50b
	Tmod3
	Tnni3
	Trim12a
	Trim30a
	Trim30d
	Trps1
	Tspo
	Twsg1
	Uba7
	Ube2a
	Ube2l6
	Ube2m
	Ubxn8
	Upp1
	Usp4
	Vegfc
	Vmp1
	Vnn3
	Vps37b
	Vti1a
	Wac
	Wscd2
	Xaf1
	Xpnpep1
	Yme1l1
	Ywhae
	Zcchc9
	Zdhhc18
	Zfp131
	Zfp568
	Znhit1

## Sheet: GO analysis-human
geneset	description	size	overlap	enrichment_ratio	pval	FDR	#NAME?	genes	database
GO:0009123	nucleoside monophosphate metabolic process	321	24	5.51	1.3e-11	3.8e-09	8.4	APRT;ATP5F1D;ATP5MC1;ATP5MC2;ATP5MC3;ATP5MF;ATP5PB;ATP5PD;ATP5PF;DNPH1;JMJD8;MPP1;NDUFA10;NDUFA2;NDUFA4;NDUFB10;NDUFB7;NDUFS5;NUDT5;SDHC;TSPO;UQCRB;UQCRH;UQCRQ	geneontology_biological_process_noredundant
GO:0009141	nucleoside triphosphate metabolic process	304	22	5.33	1.8e-10	4.2e-08	7.4	ATP5F1D;ATP5MC1;ATP5MC2;ATP5MC3;ATP5MF;ATP5PB;ATP5PD;ATP5PF;JMJD8;NDUFA10;NDUFA2;NDUFA4;NDUFB10;NDUFB7;NDUFS5;NUDT1;NUDT5;SDHC;TSPO;UQCRB;UQCRH;UQCRQ	geneontology_biological_process_noredundant
GO:0009259	ribonucleotide metabolic process	500	26	3.83	4.7e-09	9.2e-07	6	ACACA;APRT;ATP5F1D;ATP5MC1;ATP5MC2;ATP5MC3;ATP5MF;ATP5PB;ATP5PD;ATP5PF;JMJD8;MPP1;NDUFA10;NDUFA2;NDUFA4;NDUFB10;NDUFB7;NDUFS5;NUDT5;PMVK;SCD;SDHC;TSPO;UQCRB;UQCRH;UQCRQ	geneontology_biological_process_noredundant
GO:0006091	generation of precursor metabolites and energy	469	23	3.61	1.1e-07	1.9e-05	4.7	ALDH4A1;ATP5F1D;ATP5MF;ATP5PB;ATP5PD;ATP5PF;COX6B1;JMJD8;MDH1;ME1;NDUFA10;NDUFA2;NDUFA4;NDUFAF2;NDUFB10;NDUFB7;NDUFS5;QDPR;SDHC;SH3BGRL3;UQCRB;UQCRH;UQCRQ	geneontology_biological_process_noredundant
GO:0033108	mitochondrial respiratory chain complex assembly	96	9	6.91	6.2e-06	0.00085	3.1	COX16;DMAC1;NDUFA10;NDUFA2;NDUFAF2;NDUFB10;NDUFB7;NDUFS5;UQCRB	geneontology_biological_process_noredundant
GO:1902600	proton transmembrane transport	159	11	5.1	1.1e-05	0.0014	2.9	ATP5F1D;ATP5MC1;ATP5MC2;ATP5MC3;ATP5MF;ATP5PB;ATP5PD;ATP5PF;ATP6V0D1;COX6B1;NDUFA4	geneontology_biological_process_noredundant
GO:0099132	ATP hydrolysis coupled cation transmembrane transport	59	7	8.74	1.4e-05	0.0016	2.8	ATP5F1D;ATP5MC1;ATP5MC2;ATP5MC3;ATP5PB;ATP5PD;ATP6V0D1	geneontology_biological_process_noredundant
GO:0010257	NADH dehydrogenase complex assembly	64	7	8.06	2.5e-05	0.0027	2.6	DMAC1;NDUFA10;NDUFA2;NDUFAF2;NDUFB10;NDUFB7;NDUFS5	geneontology_biological_process_noredundant
GO:0006839	mitochondrial transport	237	12	3.73	9.9e-05	0.0093	2	ACACA;ATP5F1D;ATP5MF;ATP5PB;ATP5PD;ATP5PF;FIS1;PITRM1;PMPCA;SLC25A6;SMDT1;TSPO	geneontology_biological_process_noredundant
GO:0046390	ribose phosphate biosynthetic process	255	12	3.47	0.0002	0.018	1.7	ACACA;APRT;ATP5F1D;ATP5MC1;ATP5MC2;ATP5MC3;ATP5MF;ATP5PB;ATP5PD;ATP5PF;JMJD8;SCD	geneontology_biological_process_noredundant
GO:1901293	nucleoside phosphate biosynthetic process	343	14	3.01	0.00026	0.022	1.7	ACACA;APRT;ATP5F1D;ATP5MC1;ATP5MC2;ATP5MC3;ATP5MF;ATP5PB;ATP5PD;ATP5PF;GPAT2;JMJD8;ME1;SCD	geneontology_biological_process_noredundant
GO:0045454	cell redox homeostasis	67	6	6.6	0.00029	0.025	1.6	PDIA4;PDIA6;PRDX1;PRDX2;SH3BGRL3;TXN2	geneontology_biological_process_noredundant
GO:0072522	purine-containing compound biosynthetic process	267	12	3.31	0.0003	0.025	1.6	ACACA;APRT;ATP5F1D;ATP5MC1;ATP5MC2;ATP5MC3;ATP5MF;ATP5PB;ATP5PD;ATP5PF;JMJD8;SCD	geneontology_biological_process_noredundant
GO:0007006	mitochondrial membrane organization	126	8	4.68	0.00032	0.026	1.6	ATP5F1D;ATP5MC1;ATP5MC2;ATP5MC3;ATP5MF;ATP5PB;ATP5PD;ATP5PF	geneontology_biological_process_noredundant

## Sheet: GO analysis-mouse
geneset	description	size	overlap	enrichment_ratio	pval	FDR	#NAME?	genes	database
GO:0034341	response to interferon-gamma	134	11	5.85	3e-06	0.00129	2.9	Actr2;Bst2;Casp1;Ccl5;Gbp2;Gbp4;Gbp7;Ifitm3;Kif5b;Nos2;Rab43	geneontology_biological_process_noredundant
GO:0009615	response to virus	286	16	3.98	3e-06	0.00129	2.9	Bcl2l1;Bst2;Ccl5;Cxcl9;Gbp4;Ifitm3;Irf7;Isg20;Oas1b;Oas1g;Oas3;Riok3;Tbk1;Trim12a;Trim30a;Trim30d	geneontology_biological_process_noredundant
GO:0061919	process utilizing autophagic mechanism	360	18	3.56	3.6e-06	0.00129	2.9	Atg3;Casp1;Hif1a;Hspa8;Iigp1;Mcl1;Pik3cb;Rock1;Sec23b;Sh3glb1;Tbk1;Trim12a;Trim30a;Trim30d;Tspo;Vmp1;Vti1a;Wac	geneontology_biological_process_noredundant
GO:0043900	regulation of multi-organism process	369	18	3.47	5e-06	0.00146	2.8	Arg2;Bst2;Ccl5;Gbp4;Hspa8;Ifitm3;Inhba;Isg20;Nos2;Oas1b;Oas1g;Oas3;P4hb;Riok3;Tbk1;Timp1;Trim30a;Vps37b	geneontology_biological_process_noredundant
GO:0035456	response to interferon-beta	55	7	9.06	1.1e-05	0.00241	2.6	Bst2;Gbp2;Gm4951;Ifitm3;Igtp;Iigp1;Xaf1	geneontology_biological_process_noredundant
GO:0044419	interspecies interaction between organisms	398	18	3.22	1.4e-05	0.00241	2.6	Bcl2l1;Bst2;Ccl5;Gbp2;Gbp7;Gsdmd;Hspa8;Ifitm3;Isg20;Mon1b;Nos2;Oas1b;Oas1g;Oas3;P4hb;Rab43;Trim30a;Vps37b	geneontology_biological_process_noredundant
GO:0001819	positive regulation of cytokine production	404	17	3	6e-05	0.00431	2.4	Atf4;C3;Casp1;Ccl5;Cd274;Cebpb;Cybb;Gsdmd;Hif1a;Il1rn;Irf7;Ly9;Ptgs2;Rasgrp1;Riok3;Slamf1;Tbk1	geneontology_biological_process_noredundant
GO:0010256	endomembrane system organization	342	15	3.12	0.0001	0.0054	2.3	Agfg1;Ankle2;Jagn1;Parp11;Rab10;Rab43;Rab5c;Sec23b;Sh3glb1;Srgn;Syt7;Tmem127;Tmem33;Vmp1;Vti1a	geneontology_biological_process_noredundant
GO:0042110	T cell activation	458	17	2.64	0.00027	0.01037	2	Arg2;Btla;Ccl5;Cd274;Cebpb;Chd7;Gpr18;Il2rg;Ly9;Ncstn;Prex1;Rasgrp1;Sema4a;Slamf1;Slfn1;Twsg1;Znhit1	geneontology_biological_process_noredundant
GO:0007159	leukocyte cell-cell adhesion	301	13	3.08	0.00035	0.01216	1.9	Arg2;Btla;Ccl5;Cd274;Cebpb;Il2rg;Itga5;Nfat5;Rasgrp1;Rock1;Slamf1;Slfn1;Twsg1	geneontology_biological_process_noredundant
GO:0002791	regulation of peptide secretion	475	17	2.55	0.00041	0.01317	1.9	Arg2;Casp1;Ccl5;Cd274;Cd38;Chd7;Glrx;Gsdmd;Hif1a;Jagn1;Kif5b;Nos2;Rasgrp1;Slamf1;Srgn;Syt7;Vegfc	geneontology_biological_process_noredundant
GO:0009914	hormone transport	351	14	2.84	0.00046	0.01429	1.8	Adm;Ccl5;Cd38;Chd7;Glrx;Hif1a;Il1rn;Inhba;Jagn1;Kif5b;Ly6e;Nos2;Rbm4;Syt7	geneontology_biological_process_noredundant
GO:1901342	regulation of vasculature development	312	13	2.97	0.00049	0.01462	1.8	Adm;Akt3;C3;Ccl5;Col4a2;Cybb;Enpp2;Hif1a;Itga5;Ptgs2;Rock1;Sema4a;Vegfc	geneontology_biological_process_noredundant
GO:0052547	regulation of peptidase activity	448	16	2.54	0.00062	0.01665	1.8	Bcl2l1;Bst2;C3;Casp1;Cst7;Cycs;Naip2;Ppp2ca;Prdx5;Psma3;Psmd14;Psme2;Ptgs2;Rnf34;Serpinb9b;Timp1	geneontology_biological_process_noredundant
GO:0060326	cell chemotaxis	280	12	3.05	0.00063	0.01665	1.8	Ccl5;Cxcl11;Cxcl9;Cxcr5;Enpp2;Gpr18;Il1rn;Prex1;Saa3;Slamf1;Slamf8;Vegfc	geneontology_biological_process_noredundant
GO:0070482	response to oxygen levels	321	13	2.88	0.00064	0.01683	1.8	Adm;Agtrap;Atf4;Casp1;Cd38;Cybb;Hif1a;Higd1a;Nos2;P4hb;Polb;Ptgs2;Vegfc	geneontology_biological_process_noredundant
GO:0071216	cellular response to biotic stimulus	246	11	3.18	0.00074	0.01878	1.7	Casp1;Ccl5;Cd274;Cebpb;Cxcl11;Cxcl9;Fcgr4;Gbp2;Il1rn;Nos2;Tspo	geneontology_biological_process_noredundant
GO:0010573	vascular endothelial growth factor production	33	4	8.63	0.0011	0.0246	1.6	Atf4;C3;Hif1a;Ptgs2	geneontology_biological_process_noredundant
GO:0002443	leukocyte mediated immunity	345	13	2.68	0.0012	0.02612	1.6	Bst2;C1ra;C3;Clec2d;Ctsc;H2-Q4;H2-Q6;Hspa8;Irf7;Jagn1;Rasgrp1;Serpinb9b;Slamf1	geneontology_biological_process_noredundant
GO:0071706	tumor necrosis factor superfamily cytokine production	150	8	3.8	0.0013	0.02676	1.6	Arg2;Cd274;Cybb;Gpr18;Rasgrp1;Slamf1;Trim30a;Tspo	geneontology_biological_process_noredundant
GO:0070661	leukocyte proliferation	307	12	2.78	0.0014	0.0283	1.5	Arg2;Btla;Ccl5;Cd274;Cd38;Cebpb;Ncstn;Slamf1;Slfn1;Tbk1;Twsg1;Znhit1	geneontology_biological_process_noredundant
GO:0072593	reactive oxygen species metabolic process	268	11	2.92	0.0015	0.0298	1.5	Arg2;Cybb;Cycs;Hif1a;Nos2;Nqo1;Prdx5;Prex1;Ptgs2;Trim30a;Tspo	geneontology_biological_process_noredundant
GO:0002250	adaptive immune response	397	14	2.51	0.0015	0.0299	1.5	Arg2;Btla;C1ra;C3;Cd274;Ctsc;H2-Q4;H2-Q6;Hspa8;Irf7;Ly9;Sema4a;Serpinb9b;Slamf1	geneontology_biological_process_noredundant
GO:0001818	negative regulation of cytokine production	229	10	3.11	0.0015	0.0299	1.5	Arg2;Bst2;Cd274;Gbp4;Gpr18;Slamf1;Srgn;Trim30a;Tspo;Twsg1	geneontology_biological_process_noredundant
GO:0002237	response to molecule of bacterial origin	355	13	2.61	0.0016	0.03099	1.5	Adm;Casp1;Ccl5;Cd274;Cebpb;Cxcl11;Cxcl9;Fcgr4;Gbp2;Il1rn;Nos2;Ptgs2;Tspo	geneontology_biological_process_noredundant
GO:0001906	cell killing	156	8	3.65	0.0016	0.03166	1.5	Clec2d;Ctsc;H2-Q4;H2-Q6;Hspa8;Nos2;Rasgrp1;Serpinb9b	geneontology_biological_process_noredundant
GO:0023061	signal release	492	16	2.32	0.0017	0.03166	1.5	Adm;Bcl2l1;Ccl5;Cd38;Chd7;Glrx;Hif1a;Il1rn;Inhba;Jagn1;Kif5b;Ly6e;Nos2;Rbm4;Stx3;Syt7	geneontology_biological_process_noredundant
GO:0050900	leukocyte migration	315	12	2.71	0.0017	0.03219	1.5	Ccl5;Cxcl11;Cxcl9;Cxcr5;Gpr18;Il1rn;Jagn1;Prex1;Rock1;Slamf1;Slamf8;Vegfc	geneontology_biological_process_noredundant
GO:0042176	regulation of protein catabolic process	359	13	2.58	0.0018	0.03247	1.5	Ctsc;Dedd;Dnajb2;Nos2;Nub1;Ppp2ca;Psmd14;Psme2;Rad23b;Sco1;Timp1;Trim30a;Wac	geneontology_biological_process_noredundant
GO:0072594	establishment of protein localization to organelle	361	13	2.56	0.0018	0.03367	1.5	Gbp4;Hspa8;Kpna4;M6pr;Pmpcb;Ppp2ca;Ptgs2;Rab10;Ran;Sh3glb1;Srpr;Tspo;Vti1a	geneontology_biological_process_noredundant
GO:0016050	vesicle organization	236	10	3.02	0.0019	0.03454	1.5	Agfg1;Kif5b;Rab5c;Sec23b;Slamf1;Srgn;Stx3;Syt7;Tmem127;Vti1a	geneontology_biological_process_noredundant
GO:0051346	negative regulation of hydrolase activity	454	15	2.35	0.002	0.03516	1.5	Bcl2l1;Bst2;C3;Cd2bp2;Cnn3;Cst7;Naip2;Prdx5;Ptgs2;Rnf34;Rock1;Serpinb9b;Timp1;Tnni3;Zcchc9	geneontology_biological_process_noredundant
GO:0022407	regulation of cell-cell adhesion	369	13	2.51	0.0022	0.03882	1.4	Arg2;Btla;Ccl5;Cd274;Cebpb;Il1rn;Il2rg;Nfat5;Pdpn;Rasgrp1;Slamf1;Slfn1;Twsg1	geneontology_biological_process_noredundant
GO:0045861	negative regulation of proteolysis	374	13	2.48	0.0025	0.04285	1.4	Bcl2l1;Bst2;C3;Cst7;Dnajb2;Naip2;Prdx5;Ptgs2;Rnf34;Sco1;Serpinb9b;Timp1;Wac	geneontology_biological_process_noredundant
GO:0070269	pyroptosis	20	3	10.68	0.0026	0.04435	1.4	Casp1;Gsdmd;Naip2	geneontology_biological_process_noredundant
GO:0010498	proteasomal protein catabolic process	425	14	2.35	0.0028	0.04751	1.3	Dnajb2;Keap1;Nub1;Psma3;Psmb7;Psmd12;Psmd14;Psme2;Rad23b;Rnf121;Rnf34;Sco1;Ube2a;Wac	geneontology_biological_process_noredundant
GO:0045785	positive regulation of cell adhesion	382	13	2.42	0.003	0.04925	1.3	Ccl5;Cd274;Enpp2;Hsd17b12;Il2rg;Itga5;Nfat5;Pdpn;Prex1;Rasgrp1;Rock1;Slamf1;Stx3	geneontology_biological_process_noredundant
GO:0090382	phagosome maturation	21	3	10.17	0.003	0.04925	1.3	Rab43;Slamf8;Syt7	geneontology_biological_process_noredundant
