# Supplementary material for: Translocator protein is a marker of activated microglia in rodent models but not human neurodegenerative diseases
Source: Nat Commun. 2023 Aug 28;14:5247. doi: 10.1038/s41467-023-40937-z (PMC10462763; doi:10.1038/s41467-023-40937-z)
Supplement: Supplementary file 5 — Supplementary data 2 [file 41467_2023_40937_MOESM5_ESM.xlsx]

## Sheet: Sheet1
Clethrionomys gapperi	UMMZ 162467	Arvicolinae	No
Eothenomys melanogaster	{AY163583}b	Arvicolinae	No
Microtus sikimensis	{AY163593}b	Arvicolinae	Yes	Prairie vole	http://www.ensembl.org/Microtus_ochrogaster/Gene/Sequence?db=core;g=ENSMOCG00000000457;r=15:27506949-27515143;t=ENSMOCT00000000602
Calomyscus baluchi	{AY163581}b	Calomyscinae
Cricetulus longicaudatus	USNM 449102	Cricetinae
Mesocricetus auratus	{AY163591}b	Cricetinae
Phodopus sungorus	{AY163631}b	Cricetinae
Beamys hindei	FMNH 151225	Cricetomyinae
Cricetomys emini	ROM 199510	Cricetomyinae
Saccostomus campestris	MNHN 1999-438	Cricetomyinae
Dendromus nyikae	FMNH 155544	Dendromurinae
Deomys ferrugineus	AMNH 269864	Dendromurinae
Steatomys parvus	CMNH 98495	Dendromurinae
Allactaga sibirica	USNM 449152	Dipodidae
Dipus sagitta	{DSA427232}	Dipodidae
Napaeozapus insignis	UMMZ 172382	Dipodidae
Sicista tianshanica	{AF297288}	Dipodidae
Zapus princeps	{AF297287}	Dipodidae
Meriones unguiculatus	AMNH 269948	Gerbillinae		Mongolian gerbils	http://www.ensembl.org/Meriones_unguiculatus/Gene/Sequence?db=core;g=ENSMUGG00000025508;r=NHTI01003616.1:100749-123808
Tatera robusta	FMNH 151230	Gerbillinae
Lophiomys imhausi	USNM 291730	Lophiomyinae
Acomys spinosissimus	FMNH 153939	Murinae
Aethomys chrysophilus	FMNH 168101	Murinae
Grammomys macmillani	FMNH 153945	Murinae
Hylomyscus denniae	FMNH 155566	Murinae
Lophuromys flavopunctatus	FMNH 155575	Murinae
Mastomys natalensis	FMNH 155603	Murinae
Maxomys whiteheadi	UMMZ 174492	Murinae
Micromys minutus	{AB033710}	Murinae
Microcebus murinus				Mouse lemur	http://www.ensembl.org/Microcebus_murinus/Gene/Sequence?db=core;g=ENSMICG00000003660;r=7:6158108-6161305;t=ENSMICT00000003653
Mus musculus	{AF126968}	Murinae			http://www.ensembl.org/Mus_musculus/Gene/Sequence?db=core;g=ENSMUSG00000041736;r=15:83447793-83458404
Mus caroli				Ryukyu mouse	http://www.ensembl.org/Mus_caroli/Gene/Sequence?db=core;g=MGP_CAROLIEiJ_G0020102;r=15:77564702-77575412;t=MGP_CAROLIEiJ_T0039258
Niviventer confuscianus	USNM 574361	Murinae
Phloeomys cumingi	USNM 573332	Murinae
Praomys delectorum	FMNH 153977	Murinae
Rattus exulans	USNM 458836	Murinae			http://www.ensembl.org/Rattus_norvegicus/Gene/Sequence?db=core;g=ENSRNOG00000010549;r=7:114720188-114730450;t=ENSRNOT00000014089
Rhabdomys pumilo	FMNH 168114	Murinae
Rhynchomys isarogensis	USNM 573900	Murinae
Sundamys muelleri	UMMZ 174436	Murinae
Tokudaia osimensis	{AB033712}	Murinae
Myospalax aspalax	MSB 100576	Myospalacinae
Mystromys albicaudatus	{AY163594}b	Mystromyinae
Brachytarsomys albicauda	USNM 449351	Nesomyinae
Brachyuromys betsileoensis	FMNH 156227	Nesomyinae
Eliurus myoxinus	UA [SMG 8679]	Nesomyinae
Gymnuromys roberti	FMNH 156614	Nesomyinae
Hypogeomys antimena	FMNH 154636	Nesomyinae
Macrotarsomys bastardii	UA [FH 28]	Nesomyinae
Monticolomys koopmani	FMNH 15663	Nesomyinae
Nesomys rufus	FMNH 151915	Nesomyinae
Voalavo gymnocauda	FMNH 154051	Nesomyinae
Otomys anchietae	FMNH 155623	Otomyinae
Petromyscus collinus	TTU 55218	Petromyscinae
Rhizomys pruinosus	MVZ 186547	Rhizomyinae
Tachyoryctes splendens	CMNH 98212	Rhizomyinae
Abrothrix longipilis	{AY163577}b	Sigmodontinae
Akodon azarae	{AY163578}b	Sigmodontinae
Calomys lepidus	{AY163580}b	Sigmodontinae
Delomys sublineatus	{AY163582}b	Sigmodontinae
Irenomys tarsalis	{AY163587}b	Sigmodontinae
Juliomys pictipes	{AY163588}b	Sigmodontinae
Nectomys squamipes	{AY163598}b	Sigmodontinae
Neotoma lepida	{AY163599}b	Sigmodontinae
Notiomys edwardsii	{AY163602}b	Sigmodontinae
Nyctomys sumichrasti	{AY163603}b	Sigmodontinae
Oligoryzomys flavescens	{AY163609}b	Sigmodontinae
Oryzomys macconnelli	{AY163620}b	Sigmodontinae
Peromyscus maniculatus	{AY163630}b	Sigmodontinae		northern american deer mouse	http://www.ensembl.org/Peromyscus_maniculatus_bairdii/Gene/Sequence?db=core;g=ENSPEMG00000020791;r=20:49424903-49426943;t=ENSPEMT00000028265
Phyllotis xanthopygus	{AY163632}b	Sigmodontinae
Reithrodon auritus	{AY163634}b	Sigmodontinae
Rheomys raptor	{AY163635}b	Sigmodontinae
Rhipidomys nitela	{AY163636}b	Sigmodontinae
Scapteromys tumidus	{AY163637}b	Sigmodontinae
Scolomys ucayalensis	{AY163638}b	Sigmodontinae
Scotinomys teguina	{AY163639}b	Sigmodontinae
Sigmodon alstoni	{AY163640}b	Sigmodontinae
Thomasomys baeops	{AY163642}b	Sigmodontinae
Tylomys nudicaudus	{AY163643}b	Sigmodontinae
Wiedomys pyrrhorhinos	{AY163644}b	Sigmodontinae
Zygodontomys brevicauda	{AY163645}b	Sigmodontinae
Spalax zemni	{SZU48589}	Spalacinae
Mus pahari				Gairdner's shrewmouse	http://www.ensembl.org/Mus_pahari/Gene/Sequence?db=core;g=MGP_PahariEiJ_G0020108;r=17:48619630-48629736;t=MGP_PahariEiJ_T0042612
Mus spicilegus				steppe mouse	http://www.ensembl.org/Mus_spicilegus/Gene/Sequence?db=core;g=ENSMSIG00000017574;r=QGOO01037475.1:1021680-1032272;t=ENSMSIT00000026120
Fukomys damarensis				damara mole rat	http://www.ensembl.org/Fukomys_damarensis/Gene/Sequence?db=core;g=ENSFDAG00000007555;r=KN121896.1:9457106-9479270
Heterocephalus glaber female				naked mole rat-female	http://www.ensembl.org/Heterocephalus_glaber_female/Gene/Sequence?db=core;g=ENSHGLG00000005471;r=JH602065.1:5814784-5820141;t=ENSHGLT00000007624
Mus spretus				algerian mouse	http://www.ensembl.org/Mus_spretus/Gene/Sequence?db=core;g=MGP_SPRETEiJ_G0020999;r=15:83284465-83297024;t=MGP_SPRETEiJ_T0041063
Spermophilus dauricus				daurian ground squirrel	http://www.ensembl.org/Spermophilus_dauricus/Gene/Summary?db=core;g=ENSSDAG00000020537;r=KZ294129.1:1579106-1614864
Sciurus vulgaris				Eurasian blind squirrel	http://www.ensembl.org/Sciurus_vulgaris/Gene/Sequence?db=core;g=ENSSVLG00005004596;r=5:175497118-175505680;t=ENSSVLT00005006310
Prolemur simus				greater bamboo lemur	http://www.ensembl.org/Prolemur_simus/Gene/Sequence?db=core;g=ENSPSMG00000011745;r=MPIZ01000399.1:597398-603514;t=ENSPSMT00000019136
Dipodomys ordii				kangaroo rat	http://www.ensembl.org/Dipodomys_ordii/Gene/Sequence?db=core;g=ENSDORG00000012224;r=KN672433.1:4508979-4513905;t=ENSDORT00000012222
Suricata suricatta				Meerkat	http://www.ensembl.org/Suricata_suricatta/Gene/Sequence?db=core;g=ENSSSUG00005018847;r=17:26835723-26865072
Nannospalax galili				upper galilee mountain blind mole rat	http://www.ensembl.org/Nannospalax_galili/Gene/Sequence?db=core;g=ENSNGAG00000017715;r=KL202869.1:2780767-2787538;t=ENSNGAT00000022845
Papio anubis	primates		Cercopithecidae		Baboon	baboon	http://www.ensembl.org/Papio_anubis/Gene/Sequence?db=core;g=ENSPANG00000010770;r=16:7496489-7504688;t=ENSPANT00000006858
Microcebus murinus	primates		Cheirogaleidae		MouseLemur	Mouse lemur	http://www.ensembl.org/Microcebus_murinus/Gene/Sequence?db=core;g=ENSMICG00000003660;r=7:6158108-6161305;t=ENSMICT00000003653
Prolemur simus	primates		Lemuridae		BambooLemur	greater bamboo lemur	http://www.ensembl.org/Prolemur_simus/Gene/Sequence?db=core;g=ENSPSMG00000011745;r=MPIZ01000399.1:597398-603514;t=ENSPSMT00000019136

## Sheet: Sheet2
Binomial name	Order	Superfamily	Family	Subfamily	Name	Common name	Label	Link
Nannospalax galili	Rodentia	Muroidea	Spalacidae		BlindMoleRat	Upper Galilee Mountain Blind Mole-rat	Blind Mole-rat (Nannospalax galili)	http://www.ensembl.org/Nannospalax_galili/Gene/Sequence?db=core;g=ENSNGAG00000017715;r=KL202869.1:2780767-2787538;t=ENSNGAT00000022845
Microtus ochrogaster	Rodentia	Muroidea	Cricetidae	Arvicolinae	PrairieVole	Prairie Vole	Prairie Vole (Microtus ochrogaster)	http://www.ensembl.org/Microtus_ochrogaster/Gene/Sequence?db=core;g=ENSMOCG00000000457;r=15:27506949-27515143;t=ENSMOCT00000000602
Cricetulus griseus	Rodentia	Muroidea	Cricetidae	Cricetinae	ChineseHamster	Chinese Hamster	Chinese Hamster (Cricetulus griseus)	http://www.ensembl.org/Cricetulus_griseus_chok1gshd/Gene/Sequence?db=core;g=ENSCGRG00001020463;r=scaffold_0:143667646-143678278;t=ENSCGRT00001025921
Mesocricetus auratus	Rodentia	Muroidea	Cricetidae	Cricetinae	GoldenHamster	Golden Hamster	Golden Hamster (Mesocricetus auratus)	http://www.ensembl.org/Mesocricetus_auratus/Gene/Sequence?db=core;g=ENSMAUG00000022011;r=KB708136.1:5658776-5665540;t=ENSMAUT00000029509
Peromyscus maniculatus	Rodentia	Muroidea	Cricetidae	Sigmodontinae	DeerMouse	Northern American Deer Mouse	Deer Mouse (Peromyscus maniculatus)	http://www.ensembl.org/Peromyscus_maniculatus_bairdii/Gene/Sequence?db=core;g=ENSPEMG00000020791;r=20:49424903-49426943;t=ENSPEMT00000028265
Meriones unguiculatus	Rodentia	Muroidea	Muridae	Gerbillinae	MongolianGerbils	Mongolian Gerbils	Mongolian Gerbils (Meriones unguiculatus)	http://www.ensembl.org/Meriones_unguiculatus/Gene/Sequence?db=core;g=ENSMUGG00000025508;r=NHTI01003616.1:100749-123808
Mus musculus	Rodentia	Muroidea	Muridae	Murinae	Mouse	Mouse	Mouse (Mus musculus)	http://www.ensembl.org/Mus_musculus/Gene/Sequence?db=core;g=ENSMUSG00000041736;r=15:83447793-83458404
Mus caroli	Rodentia	Muroidea	Muridae	Murinae	RyukyMouse	Ryukyu Mouse	Ryuky Mouse (Mus caroli)	http://www.ensembl.org/Mus_caroli/Gene/Sequence?db=core;g=MGP_CAROLIEiJ_G0020102;r=15:77564702-77575412;t=MGP_CAROLIEiJ_T0039258
Mus pahari	Rodentia	Muroidea	Muridae	Murinae	ShrewMouse	Gairdner's shrewmouse	Shrew Mouse (Mus pahari)	http://www.ensembl.org/Mus_pahari/Gene/Sequence?db=core;g=MGP_PahariEiJ_G0020108;r=17:48619630-48629736;t=MGP_PahariEiJ_T0042612
Mus spicilegus	Rodentia	Muroidea	Muridae	Murinae	SteppeMouse	Steppe Mouse	Steppe Mouse (Mus spicilegus)	http://www.ensembl.org/Mus_spicilegus/Gene/Sequence?db=core;g=ENSMSIG00000017574;r=QGOO01037475.1:1021680-1032272;t=ENSMSIT00000026120
Mus spretus	Rodentia	Muroidea	Muridae	Murinae	AlgerianMouse	Algerian Mouse	Algerian Mouse (Mus spretus)	http://www.ensembl.org/Mus_spretus/Gene/Sequence?db=core;g=MGP_SPRETEiJ_G0020999;r=15:83284465-83297024;t=MGP_SPRETEiJ_T0041063
Rattus norvegicus	Rodentia	Muroidea	Muridae	Murinae	Rat	Rat	Rat (Rattus norvegicus)	http://www.ensembl.org/Rattus_norvegicus/Gene/Sequence?db=core;g=ENSRNOG00000010549;r=7:114720188-114730450;t=ENSRNOT00000014089
Fukomys damarensis	Rodentia		Bathyergidae		DamaraMoleRat	Damara Mole-rat	Damara Mole-rat (Fukomys damarensis)	http://www.ensembl.org/Fukomys_damarensis/Gene/Sequence?db=core;g=ENSFDAG00000007555;r=KN121896.1:9457106-9479270
Castor canadensis	Rodentia		Castoridae		AmericanBeaver	American Beaver	American Beaver (Castor canadensis)	http://www.ensembl.org/Castor_canadensis/Gene/Sequence?db=core;g=ENSCCNG00000021537;r=MTKA01002779.1:351041-353495;t=ENSCCNT00000028002
Cavia porcellus	Rodentia		Caviidae		GuineaPig	Guinea Pig	Guinea Pig (Cavia porcellus)	http://www.ensembl.org/Cavia_porcellus/Gene/Sequence?db=core;g=ENSCPOG00000031571;r=DS562883.1:26976450-26986076;t=ENSCPOT00000041575
Chinchilla lanigera	Rodentia		Chinchillidae		LongTailedChinchilla	Long-tailed Chinchilla	Long-tailed Chinchilla (Chinchilla lanigera)	http://www.ensembl.org/Chinchilla_lanigera/Gene/Sequence?db=core;g=ENSCLAG00000016768;r=JH721873.1:28308658-28315075;t=ENSCLAT00000024657
Jaculus jaculus	Rodentia		Dipodoidae		LesserEgyptianJerboa	Lesser Egyptian Jerboa	Lesser Egyptian Jerboa (Jaculus jaculus)	http://www.ensembl.org/Jaculus_jaculus/Gene/Sequence?db=core;g=ENSJJAG00000021263;r=JH725438.1:68505998-68508997;t=ENSJJAT00000027197
Heterocephalus glaber	Rodentia		Heterocephalidae		NakedMoleRat	Naked Mole-rat	Naked Mole-rat (Heterocephalus glaber)	http://www.ensembl.org/Heterocephalus_glaber_female/Gene/Sequence?db=core;g=ENSHGLG00000005471;r=JH602065.1:5814784-5820141;t=ENSHGLT00000007624
Dipodomys ordii	Rodentia		Heteromyidae		KangarooRat	Kangaroo Rat	Kangaroo Rat (Dipodomys ordii)	http://www.ensembl.org/Dipodomys_ordii/Gene/Sequence?db=core;g=ENSDORG00000012224;r=KN672433.1:4508979-4513905;t=ENSDORT00000012222
Octodon degus	Rodentia		Octodontidae		Degu	Degu	Degu (Octodon degus)	http://www.ensembl.org/Octodon_degus/Gene/Sequence?db=core;g=ENSODEG00000015371;r=JH651668.1:817777-819587;t=ENSODET00000021102
Marmota marmota	Rodentia		Sciuridae		AlpineMarmot	Alpine Marmot	Alpine Marmot (Marmota marmota)	http://www.ensembl.org/Marmota_marmota_marmota/Gene/Sequence?db=core;g=ENSMMMG00000002740;r=CZRN01000077.1:4755618-4763881;t=ENSMMMT00000003374
Spermophilus dauricus	Rodentia		Sciuridae		DaurianGroundSquirrel	Daurian Ground Squirrel	Daurian Ground Squirrel (Spermophilus dauricus)	http://www.ensembl.org/Spermophilus_dauricus/Gene/Summary?db=core;g=ENSSDAG00000020537;r=KZ294129.1:1579106-1614864
Sciurus vulgaris	Rodentia		Sciuridae		EurasianRedSquirrel	Eurasian Red Squirrel	Eurasian Red Squirrel (Sciurus vulgaris)	http://www.ensembl.org/Sciurus_vulgaris/Gene/Sequence?db=core;g=ENSSVLG00005004596;r=5:175497118-175505680;t=ENSSVLT00005006310
Ictidomys tridecemlineatus	Rodentia		Sciuridae		Squirrel	Squirrel	Squirrel (Ictidomys tridecemlineatus)	http://www.ensembl.org/Ictidomys_tridecemlineatus/Gene/Sequence?db=core;g=ENSSTOG00000002875;r=JH393528.1:992301-995995;t=ENSSTOT00000002871
Oryctolagus cuniculus	Lagomorpha		Leporidae		Rabbit	Rabbit		http://www.ensembl.org/Oryctolagus_cuniculus/Gene/Sequence?db=core;g=ENSOCUG00000004748;r=GL019017:123-12931;tl=McOdGKupezcoUmH8-7975990-847392728
Sus scrofa	Artiodactyla		Suidae		Pig	Pig		http://www.ensembl.org/Sus_scrofa/Gene/Sequence?db=core;g=ENSSSCG00000000033;r=5:5723186-5735128
Ovis aries	Artiodactyla		Bovidae		Sheep	Sheep		http://www.ensembl.org/Ovis_aries_rambouillet/Gene/Sequence?db=core;g=ENSOARG00020000969;r=3:234893363-234906075;t=ENSOART00020001413
Bos taurus	Artiodactyla		Bovidae		Cow	Cow		http://www.ensembl.org/Bos_taurus/Gene/Sequence?db=core;g=ENSBTAG00000018073;r=5:113927819-113940490
Homo sapiens	Primates		Hominidae		Human	Human		http://www.ensembl.org/Homo_sapiens/Gene/Sequence?db=core;g=ENSG00000100300;r=22:43151547-43163242
Pan troglodytes	Primates		Hominidae		Chimp	Chimp		http://www.ensembl.org/Pan_troglodytes/Gene/Sequence?db=core;g=ENSPTRG00000014469;r=22:29913136-29924652;t=ENSPTRT00000048905
Pongo abelii	Primates		Hominidae		Orangutan	Orangutan		http://www.ensembl.org/Pongo_abelii/Gene/Sequence?db=core;g=ENSPPYG00000011909;r=22:27382140-27393893;t=ENSPPYT00000013830
Macaca mulatta	Primates		Cercopithecidae		Rhesus	Rhesus		http://www.ensembl.org/Macaca_mulatta/Gene/Sequence?db=core;g=ENSMMUG00000006058;r=10:8324854-8337195;t=ENSMMUT00000008465
Callithrix jacchus	Primates		Callitrichidae		Marmoset	Marmoset		http://www.ensembl.org/Callithrix_jacchus/Gene/Sequence?db=core;g=ENSCJAG00000052262;r=1:185708497-185718832;t=ENSCJAT00000114481
Otolemur garnettii	Primates		Galagidae		Bushbaby	Bushbaby		http://genome.ucsc.edu/cgi-bin/das/otoGar3/dna?segment=GL873526:5567072:5568572
