# Supplementary material for: Translocator protein is a marker of activated microglia in rodent models but not human neurodegenerative diseases
Source: Nat Commun. 2023 Aug 28;14:5247. doi: 10.1038/s41467-023-40937-z (PMC10462763; doi:10.1038/s41467-023-40937-z)
Supplement: Supplementary file 6 — Supplementary data 3 [file 41467_2023_40937_MOESM6_ESM.xlsx]

## Sheet: Sheet1
Panel	Comparison	Test	Centre and Dispersion or fit							P value				N Value
1a	Tspo gene expression in stimulated mouse microglia and macrophages vs unstimulated	Meta-analysis	logFC=1.76(95%CI; 0.92, 2.6)							meta P < 0.0001				Control = 35
														Stimulation = 33
1b	TSPO gene expression in stimulated human microglia and macrophages vs unstimulated	Meta-analysis	logFC=-0.12(95%CI; -1.11, 0.87)							meta P = 0.08				Control = 156
														Stimulation = 156
1c	TSPO gene expression (fold change) in stimulated mouse macrophages vs unstimulated	Two-way ANOVA with Dunnett’s multiple comparisons	4 Hours											n = 4 for all conditions
			LPS (10ng/mL)=1.632±1.65							p=0.0030
			LPS (100ng/mL)=2.149±1.07							p=0.0006
			IFNγ (1ng/mL)=1.391±0.8067							p=0.5051
			IFNγ (10ng/mL)=1.984±0.669							p=0.0194
			IFNα (1ng/mL)=1.307±0.9314							p=0.5937
			IFNα (10ng/mL)=2.159±0.813							p=0.0069
			8 Hours
			LPS (10ng/mL)=2.549±1.999							p<0.0001
			LPS (100ng/mL)=2.894±1.289							p<0.0001
			IFNγ (1ng/mL)=1.702±0.191							p=0.0937
			IFNγ (10ng/mL)=2.299±0.908							p=0.0003
			IFNα (1ng/mL)=1.644±0.41							p=0.1868
			IFNα (10ng/mL)=2.264±0.93							p<0.0001
			24 Hours
			LPS (10ng/mL)=1.046±0.4738							p=0.9963
			LPS (100ng/mL)=1.085±0.6101							p=0.8644
			IFNγ (1ng/mL)=1.531±0.491							p=0.4703
			IFNγ (10ng/mL)=1.708±0.845							p=0.0512
			IFNα (1ng/mL)=1.422±0.488							p=0.2304
			IFNα (10ng/mL)=1.991±0.481							p=0.0098
1d	TSPO gene expression (fold change) in stimulated human macrophages vs unstimulated	Two-way ANOVA with Dunnett’s multiple comparisons	4 Hours											n = 3 for all conditions
			LPS (10ng/mL)=0.8713±0.3045							p=0.9589
			LPS (100ng/mL)=0.8224±0.1817							p=0.8221
			IFNγ (1ng/mL)=0.6724±1.4662							p=0.9441
			IFNγ (10ng/mL)=0.9923±0.6127							p=0.9808
			IFNα (1ng/mL)=0.9682±0.2127							p=0.9927
			IFNα (10ng/mL)=1.242±0.4288							p=0.9628
			8 Hours
			LPS (10ng/mL)=0.4665±0.2507							p=0.1790
			LPS (100ng/mL)=0.4581±0.3864							p=0.3055
			IFNγ (1ng/mL)=1.038±0.9448							p=0.6672
			IFNγ (10ng/mL)=1.232±0.402							p=0.6098
			IFNα (1ng/mL)=1.38±0.574							p=0.5103
			IFNα (10ng/mL)=0.9389±0.2349							p=0.9896
			24 Hours
			LPS (10ng/mL)=0.4065±0.3876							p=0.1298
			LPS (100ng/mL)=0.3072±0.4412							p=0.0957
			IFNγ (1ng/mL)=1.066±0.836							p=0.5521
			IFNγ (10ng/mL)=1.098±1.1003							p=0.6131
			IFNα (1ng/mL)=1.389±0.102							p=0.3066
			IFNα (10ng/mL)=1.039±1.43							p=0.1661
1e	TSPO gene expression (fold change) in stimulated mouse microglia vs unstimulated	Two-way ANOVA with Dunnett’s multiple comparisons	4 Hours											n = 3 for all conditions
			LPS (10ng/mL)=1.002±0.8253							p=0.9242
			LPS (100ng/mL)=1.585±0.448							p=0.2249
			IFNγ (1ng/mL)=1.054±0.1875							p=0.9994
			IFNγ (10ng/mL)=1.567±0.262							p=0.2738
			IFNα (1ng/mL)=1.072±0.209							p=0.9921
			IFNα (10ng/mL)=2.144±0.455							p=0.0102
			8 Hours
			LPS (10ng/mL)=1.397±0.286							p=0.6042
			LPS (100ng/mL)=3.445±0.737							p<0.0001
			IFNγ (1ng/mL)=1.491±0.186							p=0.3671
			IFNγ (10ng/mL)=3.502±0.251							p<0.0001
			IFNα (1ng/mL)=1.23±0.208							p=0.7873
			IFNα (10ng/mL)=2.476±0.421							p=0.0007
			24 Hours
			LPS (10ng/mL)=2.972±0.169							p<0.0001
			LPS (100ng/mL)=3.51±0.394							p<0.0001
			IFNγ (1ng/mL)=1.903±0.85							p=0.0834
			IFNγ (10ng/mL)=4.57±3.395							p<0.0001
			IFNα (1ng/mL)=1.242±0.393							p=0.6622
			IFNα (10ng/mL)=2.493±0.566							p=0.0007
1f	TSPO gene expression (fold change) in stimulated human microglia vs unstimulated	One-way ANOVA	LPS (100ng/mL)=0.6426±0.6285							P = 0.2958				n = 3 for all conditions
			IFNγ (10ng/mL)=1.171±1.1951
			IFNα (10ng/mL)=1.013±0.4891
1g	TSPO gene expression in LPS stimulated macrophages in C/C vs T/T	Two-way ANOVA	Naïve							P = 0.3734				5 C/C vs 6 T/T
			C/C=3446±1313
			T/T=2967±592
			LPS							P = 0.5250
			C/C=1534±647
			T/T=1516±1255
1h	Methylation of the mouse TSPO gene in IFNγ stimulated macrophages vs unstimulated													2
1i	Methylation of the human TSPO gene in IFNγ stimulated macrophages vs unstimulated													2
2c	Differential motif enrichment analysis between rodent vs non-rodent TSPO promoter region	Fisher’s exact test	AP1							P = 0.01
			ETS							P = 0.3
			SP1							P = 0.76
2d	TSPO gene expression in LPS stimulated vs unstimulated macrophages and microglia		logFC (95%CI)
			Human 6h = -0.11(CI; 0.57, 1.5)							P = 0.8				Control = 3; Stimulation = 3
			Human 24h = -0.65(CI; 0.6, 0.68)							P = 2.81E-11				Control = 3; Stimulation = 3
			Mouse 4h = 0.69(CI; 1.12, 2.31)							P = 1.				Control = 3; Stimulation = 3
			Mouse 24h = 2.05(CI; 3.51, 4.87)							P = 1				Control = 4; Stimulation = 4
			Rat 4h = 0.21(CI; 1.03, 1.3)							P = 1				Control = 4; Stimulation = 4
			Rat 8h = 1.24(CI; 2.1, 2.65)							P = 0.1				Control = 4; Stimulation = 4
			Rat 16h = 1.53(CI; 2.17, 3.84)							P = 1				Control = 3; Stimulation = 3
			Rabbit 4h = -0.94(CI; 0.4, 0.67)							P = 0.04				Control = 4; Stimulation = 4
			Rabbit 24h = -0.07(CI; 0.68, 1.32)							P = 9.17E-06				Control = 4; Stimulation = 4
			Sheep 6h = 0.08(CI; 0.76, 1.46)							P = 0.04				Control = 3; Stimulation = 3
			Pig 7h = 0.12(CI; 0.89, 1.32)							P = 1.92E-08				Control = 3; Stimulation = 3
			Pig 24h = 0.03(CI; 0.83, 1.26)							P = 0.001				Control = 3; Stimulation = 3
3b	Number of IBA1+ cells in CON vs AD	Two-tailed Mann-Whitney U-test	CON=191.6±42.6							P = 0.5159				4 CON vs 5 AD
			AD=202.2±103.8
3c	Number of GFAP+ cells in CON vs AD	Two-tailed unpaired t-test	CON=183.6±37.2							P = 0.8599				4 CON vs 5 AD
			AD=170.3±146.4
3d	HLA-DR+ signal in CON vs AD	Two-tailed unpaired t-test	CON=0.85±0.55							P = 0.0328				5 CON vs 5 AD
			AD=1.61±1.04
3e	Number of TSPO+ cells in CON vs AD	Two-tailed unpaired t-test	CON=408.0±102.0							P = 0.7329				5 CON vs 5 AD
			AD=393.8±129.5
3f	Number of TSPO+IBA1+ cells in CON vs AD	Two-tailed unpaired t-test	CON=165.0±60.0							P = 0.3573				4 CON vs 5 AD
			AD=165.0±93.2
3g	Number of TSPO+HLA-DR+ cells in CON vs AD	Two-tailed unpaired t-test	CON=204.9±129.0							P = 0.7239				5 CON vs 5 AD
			AD=202.2±66.6
3h	Number of TSPO+GFAP+ cells in CON vs AD	Two-tailed unpaired t-test	CON=93.14±83.8							P = 0.7181				4 CON vs 5 AD
			AD=101.1±109.1
3i	TSPO+ area in microglia and astrocytes in CON vs AD	Two-tailed unpaired t-test	Microglia							P = 0.6717				5 CON vs 5 AD
			CON=23.1±7.1
			AD=22.3±6.8
		Two-tailed unpaired t-test	Astrocytes							P = 0.6475				5 CON vs 5 AD
			CON=24.7±12.7
			AD=20.5±12.7
3k	% of colocalization of TSPO with IBA1 in AD vs NDC in post mortem human hippocampus samples	Two-tailed Mann-Whitney test	Mean±Standard deviation:							0.18				12 samples (6 AD and 6 CON)
			CON: 33.44 ±12.68
			AD: 21.58 ±7.99
4b	Density of TSPO in microglia within 10 μm compared to microglia further than 50 μm of amyloid plaques	Mixed effects model using a zero-inflated Gamma distribution (glmmTMB package) using plaque proximity as fixed effect and individual as random effect	Median/interquartile range:							0.86				446 cells from 22 individual samples
			Proximal (to plaques): 1.13/2.03
			Distal: 0.75/1.57
4b	Density of CD68 in microglia within 10 μm compared to microglia further than 50 μm of amyloid plaques	Mixed effects model using a zero-inflated Gamma distribution (glmmTMB package) using plaque proximity as fixed effect and individual as random effect	Median/interquartile range:							0.0037				446 cells from 22 individual samples
			Proximal (to plaques): 0.78/1.83
			Distal: 0.35/1.05
4b	Density of HLA-DRA in microglia within 10 μm compared to microglia further than 50 μm of amyloid plaques	Mixed effects model using a zero-inflated Gamma distribution (glmmTMB package) using plaque proximity as fixed effect and individual as random effect	Median/interquartile range:							0.037				446 cells from 22 individual samples
			Proximal (to plaques): 0.74/1.59
			Distal: 0.51/1.17
4b	Density of beta amyloid in microglia within 10 μm compared to microglia further than 50 μm of amyloid plaques	Mixed effects model using a zero-inflated Gamma distribution (glmmTMB package) using plaque proximity as fixed effect and individual as random effect	Median/interquartile range:							2.97e-11				446 cells from 22 individual samples
			Proximal (to plaques): 1.17/2.65
			Distal: 0.71/0.90
4b	Density of TSPO in microglia within 10 μm compared to microglia further than 50 μm of NFT	Mixed effects model using a zero-inflated Gamma distribution (glmmTMB package) using NFT proximity as fixed effect and individual as random effect	Median/interquartile range:							0.809				561 cells from 16 individual samples
			Proximal (to NFT): 0.55/0.93
			Distal: 0.32/1
4b	Density of CD68 in microglia within 10 μm compared to microglia further than 50 μm of NFT	Mixed effects model using a zero-inflated Gamma distribution (glmmTMB package) using NFT proximity as fixed effect and individual as random effect	Median/interquartile range:							0.21				561 cells from 16 individual samples
			Proximal (to NFT): 0.063/0.56							** the p value for the zero-inflated part of the model was 0.001, meaning that there were significantly fewer 0 values in the samples proximal to NFT than the distal ones
			Distal: 0/0.41
4b	Density of HLADR in microglia within 10 μm compared to microglia further than 50 μm of NFT	Mixed effects model using a zero-inflated Gamma distribution (glmmTMB package) using NFT proximity as fixed effect and individual as random effect	Median/interquartile range:							0.0002				561 cells from 16 individual samples
			Proximal (to NFT): 0.47/1.24
			Distal: 0.13/0.7
4b	Density of pTau in microglia within 10 μm compared to microglia further than 50 μm of NFT	Mixed effects model using a zero-inflated Gamma distribution (glmmTMB package) using NFT proximity as fixed effect and individual as random effect	Median/interquartile range:							3.25e-60				561 cells from 16 individual samples
			Proximal (to NFT): 15.14/53.56
			Distal: 1.11/3.87
4d	TSPO+ area in IBA1+ area within 10 μm compared to the IBA1+ area further than 50 μm of amyloid plaques	Mixed effects model using plaque proximity as fixed effect and individual as random effect	Mean±Standard deviation:							0.3				50 regions of interest proximal and 50 distal to plaques from 5 individuals
			Proximal (to plaques): 17.61±18.83
			Distal: 11.05±11.38
4d	TSPO+ area in IBA1 area within 10 μm compared to the IBA1+ area further than 50 μm of NFT	Mixed effects model using NFT proximity as fixed effect and individual as random effect	Mean±Standard deviation:							0.093				50 regions of interest proximal and 50 distal to NFT from 5 individuals
			Proximal (to NFT): 12.93±15.84
			Distal: 14.87±13.18
4e	Enrichment of homeostatic, proinflammatory and Disease-associated microglia (DAM) gene sets in subcluster 5 vs subclusters 3 and 4	Limma with “subcluster” (5 vs 3 and 4) as main comparator and “sample” as confounder in the duplicateCorrelation function	logFC:							P (adjusted) :				12 samples, 8576 microglal cells in total
			Homeostatic: -0.13							Homeostatic: 1.13E-123				6650 cells in subclusters 3 and 4 and 1926 in subcluster 5
			Proinflammatory: 0.06							Proinflammatory: 1.42E-8
			DAM: 0.23							DAM: 1.72E-212
4f	Expression of TSPO, P2RY12, APOE, HLA-DRA, TREM2, FTH1 in subcluster Micro2 vs subcluster Micro1	MAST with “subcluster” (Micro2 vs Micro1) as main comparator and “sample” as confounder	logFC:							P (adjusted):				24 samples, 24755 microglal nuclei in total
			TSPO: 0.028							TSPO: 0.99				14103 nuclei in subcluster Micro1 and 5847 in subcluster Micro2
			P2RY12: -0.58							P2RY12: 3.58E-9
			APOE: 0.63							APOE: 5.42E-12
			HLA-DRA: 0.25							HLA-DRA: 8.15E-5
			TREM2: 0.54							TREM2: 1.18E-12
			FTH1: 1.10							FTH1: 8.11E-21
	Same analysis as in 4f but limited to the entorhinal cortex	MAST with “subcluster” (Micro2 vs Micro1) as main comparator and “sample” as confounder	logFC:							P (adjusted):				12 samples, 11334 microglal nuclei in total
	Expression of TSPO, P2RY12, APOE, FTL, TREM2, FTH1 in subcluster Micro2 vs subcluster Micro1 in the entorhinal cortex		TSPO: 0.07							TSPO: 0.99				7899 nuclei in subcluster Micro1 and 3435 in subcluster Micro2
			P2RY12: -0.58							P2RY12: 3.21E-5
			APOE: 0.63							APOE: 7.68E-8
			FTL: 0.89							FTL: 8.11E-8
			TREM2: 0.67							TREM2: 1.57E-7
			FTH1: 1.05							FTH1: 4.35E-8
	Same analysis as in 4f but limited to the somatosensory cortex	MAST with “subcluster” (Micro2 vs Micro1) as main comparator and “sample” as confounder	logFC:							P (adjusted):				12 samples, 8616 microglal nuclei in total
	Expression of TSPO, P2RY12, APOE, FTL, TREM2, FTH1 in subcluster Micro2 vs subcluster Micro1 in the somatosensory cortex		TSPO: -0.02							TSPO: 0.99				6204 nuclei in subcluster Micro1 and 2412 in subcluster Micro2
			P2RY12: -0.58							P2RY12: 0.004
			APOE: 0.63							APOE: 0.0011
			FTL: 0.98							FTL: 1.43E-7
			TREM2: 0.40							TREM2: 0.002
			FTH1: 1.05							FTH1: 1.13E-9
5b	Number of IBA1+ cells in WT vs AppNL-G-F	Two-tailed unpaired t-test	10 weeks							P = 0.8788				6 WT vs 6 AppNL-G-F
			WT=146.0±36.2
			AppNL-G-F=152.0±41.2
		Two-tailed unpaired t-test	28 weeks							P = 0.0078				5 WT vs 5 AppNL-G-F
			WT=117.0±40.0
			AppNL-G-F=202.2±53.5
5c	Number of GFAP+ cells in WT vs AppNL-G-F	Two-tailed unpaired t-test	10 weeks							P = 0.6266				6 WT vs 6 AppNL-G-F
			WT=186.5±68.0
			AppNL-G-F=181.0±33.0
		Two-tailed unpaired t-test	28 weeks							P =0.4425				5 WT vs 5 AppNL-G-F
			WT=176.0±91.0
			AppNL-G-F=186.0±40.0
5d	Number of TSPO+ cells in WT vs AppNL-G-F	Two-tailed unpaired t-test	10 weeks							P = 0.2375				6 WT vs 6 AppNL-G-F
			WT=167.5±59.3
			AppNL-G-F=186.5±53.5
		Two-tailed Mann-Whitney U-test	28 weeks							P = 0.0079				5 WT vs 5 AppNL-G-F
			WT=106.0±56.5
			AppNL-G-F=277.0±63.5
5e	Number of TSPO+IBA1+ cells in WT vs AppNL-G-F	Two-tailed unpaired t-test	10 weeks							P = 0.7213				6 WT vs 6 AppNL-G-F
			WT=64.0±49.8
			AppNL-G-F=64.0±19.5
		Two-tailed unpaired t-test	28 weeks							P = 0.0005				5 WT vs 5 AppNL-G-F
			WT=59.0±24.0
			AppNL-G-F=170.0±69.0
5f	Number of TSPO+GFAP+ cells in WT vs AppNL-G-F	Two-tailed unpaired t-test	10 weeks							P = 0.9561				6 WT vs 6 AppNL-G-F
			WT=53.5±46.3
			AppNL-G-F=58.5±18.8
		Two-tailed unpaired t-test	28 weeks							P = 0.0030				5 WT vs 5 AppNL-G-F
			WT=37.0±32.0
			AppNL-G-F=85.0±21.0
5g	TSPO+ area in microglia and astrocytes in WT vs AppNL-G-F	Two-tailed unpaired t-test	Microglia							P < 0.0001				5 WT vs 5 AppNL-G-F
			WT=5.8±5.4
			AppNL-G-F=18.2±4.8
		Two-tailed Mann-Whitney U-test	Astrocytes							P = 0.3095				5 WT vs 5 AppNL-G-F
			WT=3.880±2.5
			AppNL-G-F=2.9±3.5
5i	Number of IBA1+ cells in WT vs TAUP301S	Two-tailed unpaired t-test	8 weeks							P = 0.3687				4 WT vs 5 TAUP301S
			WT=157.0±64.0
			TAUP301S =144.0±67.0
		Two-tailed Mann-Whitney U-test	20 weeks							P = 0.6825				4 WT vs 5 TAUP301S
			WT=167.5±56.7
			TAUP301S =160.0±53.0
5j	Number of GFAP+ cells in WT vs TAUP301S	Two-tailed unpaired t-test	8 weeks							P = 0.7353				4 WT vs 5 TAUP301S
			WT=186.5±34.2
			TAUP301S =181.0±40.0
		Two-tailed unpaired t-test	20 weeks							P = 0.0870				4 WT vs 5 TAUP301S
			WT=149.0±39.0
			TAUP301S =165.0±37.5
5k	Number of TSPO+ cells in WT vs TAUP301S	Two-tailed Mann-Whitney U-test	8 weeks							P = 0.8492				4 WT vs 5 TAUP301S
			WT=95.5±58.3
		Two-tailed unpaired t-test	TAUP301S =80.0±92.5
			20 weeks							P = 0.0876				4 WT vs 5 TAUP301S
			WT=87.50±13.3
			TAUP301S =128.0±75.0
5l	Number of TSPO+IBA1+ cells in WT vs TAUP301S	Two-tailed unpaired t-test	8 weeks							P = 0.2787				4 WT vs 5 TAUP301S
			WT=29.50±30.75
			TAUP301S =37.0±61.0
		Two-tailed unpaired t-test	20 weeks							P = 0.0907				4 WT vs 5 TAUP301S
			WT=34.50±25.3
			TAUP301S =69.0±50.0
5m	Number of TSPO+GFAP+ cells in WT vs TAUP301S	Two-tailed unpaired t-test	8 weeks							P = 0.8684				4 WT vs 5 TAUP301S
			WT=34.5±25.3
			TAUP301S =32.0±39.5
		Two-tailed Mann-Whitney U-test	20 weeks							P = 0.1984				4 WT vs 5 TAUP301S
			WT=32.0±26.5
			TAUP301S =37.0±32.5
5n	TSPO+ area in microglia and astrocytes in WT vs TAUP301S	Two-tailed unpaired t-test	Microglia							P = 0.0133				4 WT vs 4 TAUP301S
			WT=3.6±1.6
			TAUP301S =7.9±4.0
		Two-tailed unpaired t-test	Astrocytes							P = 0.5800				4 WT vs 4 TAUP301S
			WT=3.1±3.2
			TAUP301S =2.9±1.4
6b	Number of IBA1+ cells in CON vs ALS	Two-tailed unpaired t-test	CON=72.4±64.0							P < 0.0001				10 CON vs 11 ALS
			ALS=261.7±150.8
6c	Number of HLA-DR+ cells in CON vs ALS	Two-tailed unpaired t-test	CON=108.7±35.8							P < 0.0001				10 CON vs 11 ALS
			ALS=232.1±71.0
6d	Number of GFAP+ cells in CON vs ALS	Two-tailed unpaired t-test	CON=277.9±109.7							P < 0.0001				10 CON vs 11 ALS
			ALS=563.3±122.7
6e	Number of TSPO+ cells in CON vs ALS	Two-tailed unpaired t-test	CON=165.0±53.8							P < 0.0001				10 CON vs 11 ALS
			ALS=412.0±45.0
6f	Number of TSPO+IBA1+ cells in CON vs ALS	Two-tailed unpaired t-test	CON=51.74±57.5							P < 0.0001				10 CON vs 11 ALS
			ALS=181.8±59.9
6g	Number of TSPO+HLA-DR+ cells in CON vs ALS	Two-tailed unpaired t-test	CON=21.0±15.25							P < 0.0001				10 CON vs 11 ALS
			ALS=71.0±32.0
6h	Number of TSPO+GFAP+ cells in CON vs ALS	Two-tailed unpaired t-test	CON=152.3±42.2							P < 0.0001				10 CON vs 11 ALS
			ALS=397.7±99.7
6i	TSPO+ area in microglia and astrocytes in CON vs ALS	Two-tailed unpaired t-test	Microglia							P = 0.7684				5 CON vs 5 ALS
			CON=19.2±5.1
			ALS=19.9±7.2
		Two-tailed unpaired t-test	Astrocytes							P = 0.5047				5 CON vs 5 ALS
			CON=26.3±4.8
			ALS=23.9±8.0
6k	Number of IBA1+ cells in WT vs SOD1G93A	Two-tailed unpaired t-test	10 weeks							P = 0.5334				5 WT vs 5 SOD1G93A
			WT=162.3±118.4
			SOD1G93A=143.7±97.1
		Two-tailed unpaired t-test	16 weeks							P = 0.0115				4 WT vs 5 SOD1G93A
			WT=74.51±84.5
			SOD1G93A=181.0±78.5
6l	Number of GFAP+ cells in WT vs SOD1G93A	Two-tailed unpaired t-test	10 weeks							P = 0.0024				5 WT vs 5 SOD1G93A
			WT=170.3±71.9
			SOD1G93A=255.5±39.6
		Two-tailed unpaired t-test	16 weeks							P = 0.0248				4 WT vs 5 SOD1G93A
			WT=179.6±102.5
			SOD1G93A=250.1±25.3
6m	Number of TSPO+ cells in WT vs SOD1G93A	Two-tailed unpaired t-test	10 weeks							P = 0.0011				5 WT vs 5 SOD1G93A
			WT=157.0±151.7
			SOD1G93A=388.5±95.8
		Two-tailed unpaired t-test	16 weeks							P = 0.7299				4 WT vs 5 SOD1G93A
			WT=207.6±107.1
			SOD1G93A=191.6±153.0
6n	Number of TSPO+IBA1+ cells in WT vs SOD1G93A	Two-tailed unpaired t-test	10 weeks							P = 0.5244				5 WT vs 5 SOD1G93A
			WT=119.8±51.9
			SOD1G93A=117.1±62.6
		Two-tailed unpaired t-test	16 weeks							P = 0.0930				4 WT vs 5 SOD1G93A
			WT=53.25±63.9
			SOD1G93A=114.4±63.9
6o	Number of TSPO+GFAP+ cells in WT vs SOD1G93A	Two-tailed Mann-Whitney U-test	10 weeks							P = 0.0079				5 WT vs 5 SOD1G93A
			WT=0±6.7
			SOD1G93A=39.9±25.3
		Two-tailed unpaired t-test	16 weeks							P = 0.0382				4 WT vs 5 SOD1G93A
			WT=2.7±4.0
			SOD1G93A=16.0±24.0
6p	TSPO+ area in microglia and astrocytes in WT vs SOD1G93A	Two-tailed unpaired t-test	Microglia							P = 0.0451				4 WT vs 5 SOD1G93A
			WT=19.0±15.9
			SOD1G93A=28.3±9.2
		Two-tailed unpaired t-test	Astrocytes							P = 0.4052				4 WT vs 5 SOD1G93A
			WT=24.7±12.0
			SOD1G93A=19.2±11.3
7b	TSPO+ area in microglia and astrocytes in Control white matter and NAWM vs active MS lesions	One-way ANOVA with Holm- Šidák’s multiple comparisons	Microglia							P = 0.3106				5 Control white matter, 5 NAWM and 5 active MS lesions
			CON=27.1±9.4
		Kruskal-Wallis test with Dunn’s multiple comparisons	NAWM=29.1±12.3
			MS=18.7±6.3
			Astrocytes							P = 0.8980
			CON=25.4±6.9
			NAWM=22.0±9.9
			MS=23.5±8.7
7d	Number of IBA1+ cells in young control vs aEAE	One-way ANOVA with Holm-Šidák’s multiple comparisons	Young control=44.8±49.2							P < 0.0001				6 mice in all groups
			aEAE=370.1±352.1
	Number of IBA1+ cells in old control vs PEAE		Old control=168.3±91.9							P < 0.0001
			PEAE=509.4±206.9
	Number of IBA1+ cells in young control vs old control		Young control=44.8±49.2							P = 0.1905
			Old control=168.3±91.9
	Number of IBA1+ cells in aEAE vs PEAE
			aEAE=370.1±352.1							P = 0.2042
			PEAE=509.4±206.9
7e	Number of GFAP+ cells in young control vs aEAE	One-way ANOVA with Holm-Šidák’s multiple comparisons	Young control=97.8±108.8							P = 0.0001				6 mice in all groups
			aEAE=425.8±184.2
	Number of GFAP+ cells in old control vs PEAE		Old control=128.6±116.3							P < 0.0001
			PEAE=583.6±253.2
	Number of GFAP+ cells in young control vs old control		Old control=128.6±116.3							P = 0.6738
			Young control=97.8±108.8
	Number of GFAP+ cells in aEAE vs PEAE
			aEAE=425.8±184.2							P = 0.0910
			PEAE=583.6±253.2
7f	Number of TSPO+ cells in young control vs aEAE	One-way ANOVA with Holm-Šidák’s multiple comparisons	Young control=40.4±26.7							P < 0.0001				6 mice in all groups
			aEAE=371.3±265
	Number of TSPO+ cells in old control vs PEAE		Old control=101.4±83.2							P < 0.0001
			PEAE=488.8±164.7
	Number of TSPO+ cells in young control vs old		Young control=40.4±26.7							P = 0.2321
	control		Old control=101.4±83.2
	Number of TSPO+ cells in aEAE vs PEAE		aEAE=371.3±265							P = 0.2321
			PEAE=488.8±164.7
7g	Number of TSPO+IBA1+ cells in young control vs aEAE	One-way ANOVA with Holm-Šidák’s multiple comparisons	Young control=22.8±13.8							P < 0.0001				6 mice in all groups
			aEAE=301.2±276.5
	Number of TSPO+IBA1+ cells in old control vs PEAE
			Old control=87.5±68.5							P < 0.0001
	Number of TSPO+IBA1+ cells in young control vs old control		PEAE=410.1±189.2
	Number of TSPO+IBA1+ cells in aEAE vs PEAE		Young control=22.8±13.8							P = 0.2881
			Old control=87.5±68.5
			aEAE=301.2±276.5							P = 0.2881
			PEAE=410.1±189.2
7h	Number of TSPO+GFAP+ cells in young control vs aEAE	Kruskal-Wallis test with Dunn’s multiple comparisons	Young control=11.8±61							P = 0.0234				6 mice in all groups
			aEAE=201.9±142.6
	Number of TSPO+GFAP+ cells in old control vs PEAE
			Old control=15.4±43.2							P = 0.0094
	Number of TSPO+GFAP+ cells in old control vs PEAE		PEAE=268.3±116.2
	Number of TSPO+GFAP+ cells in aEAE vs PEAE		Young control=11.8±61							P = 0.9999
			Old control=15.4±43.2
			aEAE=201.9±142.6							P = 0.9999
			PEAE=268.3±116.2
7i	TSPO+ area in microglia and astrocytes in control vs aEAE	Two-tailed unpaired t-test	Microglia							P = 0.0136				5 control and 5 aEAE
			Control=6.6±5.0
			aEAE=14.8±12.5
		Two-tailed Mann-Whitney U-test	Astrocytes							P = 0.0556
			Control=4.7±3.4
			aEAE=4.1±2.4
7j	TSPO+ area in microglia and astrocytes in old control vs PEAE	Two-tailed unpaired t-test	Microglia							P = 0.0028				5 control and 5 PEAE
			Control=7.2±2.1
			PEAE=15.8±7.7
		Two-tailed unpaired t-test	Astrocytes							P = 0.5918
			Control=4.8±5.0
			PEAE=5.9±4.9
8a	TNF release in LPS activated BV2 cells in the presence of XBD173	One-way ANOVA with Dunnet’s multiple comparison, reference: XBD_0	All groups							P = 0.0007				3 in all groups
			Untr = 895.3 ± 95.2
			XBD_0 = 808.1 ± 110.6
			XBD_1 = 647.1 ± 74.6
			XBD_10 = 642.8 ± 34.9							P = 0.0143
			XBD_100 = 569.0 ± 68.6							P = 0.0031
			XBD_1000 = 513.2 ± 80.9
8b	IL6 release in LPS activated BV2 cells in the presence of XBD173	One-way ANOVA with Dunnet’s multiple comparison, reference: XBD_0	All groups							P = 0.0008				3 in all groups
			Untr = 1503.5 ± 265.2
			XBD_0 = 1149.1 ± 340.4
			XBD_1 = 659.4 ± 162.4
			XBD_10 = 710.6 ± 182.7
			XBD_100 = 635.8 ± 244.7
			XBD_1000 = 364.4 ± 158.0							P = 0.0059
8c	TNFa release in LPS activated primary mouse BMDMs in the presence of XBD173	Two-tailed paired t-test	VEH = 3769.3 ± 821.6							P = 0.0050				6 in both groups
			XBD = 2912.7 ± 750.1
8d	TNFa release in LPS activated primary human macrophages in the presence of XBD173	Kruskal-Wallis	C/C							P = 0.833				6 in all groups
			Untr = 2461.9 ± 524.7
			Veh = 2270.4 ± 218.0
			C1 = 2265.0 ± 209.4
			C2 = 2290.0 ± 428.6
			C3 = 2311.4 ± 177.8
			T/T							P = 0.210				6 in all groups
			Untr = 2487.9 ± 500.1
			Veh = 2305.5 ± 114.1
			C1 = 2475.0 ± 387.0
			C2 = 2143.0 ± 180.4
			C3 = 2126.3 ± 169.7
8e	IL6 release in LPS activated primary human macrophages in the presence of XBD173	Kruskal-Wallis	C/C							P = 0.100				6 in all groups
			Untr = 4318.8 ± 751.6
			Veh = 4256.8 ± 270.2
			C1 = 3975.3 ± 184.0
			C2 = 3871.9 ± 592.3
			C3 = 3892.6 ± 550.4
			T/T							P = 0.637				6 in all groups
			Untr = 3861.8 ± 496.8
			Veh = 4076.3 ± 504.4
			C1 = 4196.2 ± 446.8
			C2 = 4285.1 ± 698.3
			C3 = 3895.9 ± 554.5
8f	TNFa release in LPS activated hIPSC derived microglia in the presence of XBD173	Two-tailed unpaired t-test	Untr =											7 in all groups
			Veh = 934.7 ± 80.5
			XBD = 870.8 ± 82.2							P = 0.057 (rel. to veh)
8g	IL6 release in LPS activated hIPSC derived microglia in the presence of XBD173	Two-tailed unpaired t-test	Untr =											7 in all groups
			Veh = 17.06 ± 0.63
			XBD = 16.59 ± 0.52							P = 0.423 (rel. to veh)
8h	Primary mouse BMDM phagocytosis of zymozan in the presence of XBD173	One-way ANOVA with Dunnet’s multiple comparison, reference: XBD_0	All groups							P = < 0.0001				5 in all groups
			XBD_0 = 451.6 ± 237.1
			XBD_0.05 = 599.6 ± 321.3
			XBD_0.5 = 582.3 ± 291.3
			XBD_5 = 703.8 ± 353.1							P = 0.018
			XBD_50 = 1046.5 ± 557.2							P < 0.0001
8i	Primary human macrophage phagocytosis of zymozan in the presence of XBD173	Kruskal-Wallis	All groups							P = 0.173				5 in all groups
			XBD_0 = 126.1 ± 62.8
			XBD_0.05 = 130.8 ± 64.4
			XBD_0.5 = 136.9 ± 66.9
			XBD_5 = 138.7 ± 66.2
			XBD_50 = 149.1 ± 49.5
8j	Gene ontology biological processes in TSPO network from mouse myeloid cells	ORA	All processes listed							FDR < 0.05				NA
8k	Gene ontology biological processes in TSPO network from human myeloid cells	ORA	All processes listed							FDR < 0.05				NA
S1a	TNF secretion of mouse BMDMs vs untreated		4 Hours											n = 4 for all conditions
			LPS (10ng/mL)=1638±963
			LPS (100ng/mL)=1588±1356
			IFNγ (1ng/mL)=0±2.126
			IFNγ (10ng/mL)=2.858±2.625
			IFNα (1ng/mL)=0.0945±2.498
			IFNα (10ng/mL)=0.693±1.7277
			8 Hours
			LPS (10ng/mL)=1944±999
			LPS (100ng/mL)=2004±1157
			IFNγ (1ng/mL)=4.182±4.322
			IFNγ (10ng/mL)=23.19±38.525
			IFNα (1ng/mL)=1.054±1.3555
			IFNα (10ng/mL)=0.669±1.7157
			24 Hours
			LPS (10ng/mL)=2269±1242
			LPS (100ng/mL)=2130±1612
			IFNγ (1ng/mL)=5.435±4.219
			IFNγ (10ng/mL)=22.11±30.48
			IFNα (1ng/mL)=2.184±0.373
			IFNα (10ng/mL)=3.291±4.17
S1b	IFI44 expression of mouse BMDMs vs untreated		4 Hours=95.53±31.15											n = 4 for all conditions
			8 Hours=103.1±48.98
			24 Hours=166.3±72.6
S1c	TNF secretion of human MDMs vs untreated		4 Hours											n = 3 for all conditions
			LPS (10ng/mL)=9307±2379
			LPS (100ng/mL)=7843±3758
			IFNγ (1ng/mL)=3.783±5.456
			IFNγ (10ng/mL)=8.42±7.605
			IFNα (1ng/mL)=3.374±3.036
			IFNα (10ng/mL)=1.568±3.756
			8 Hours
			LPS (10ng/mL)=6590±8186
			LPS (100ng/mL)=6490±8013
			IFNγ (1ng/mL)=8.662±9.456
			IFNγ (10ng/mL)=9.389±4.886
			IFNα (1ng/mL)=0.991±0.577
			IFNα (10ng/mL)=4.41±7.763
			24 Hours
			LPS (10ng/mL)=3970±7783
			LPS (100ng/mL)=2790±1241
			IFNγ (1ng/mL)=441.1±140.9
			IFNγ (10ng/mL)=1273±1081.5
			IFNα (1ng/mL)=0.776±0
			IFNα (10ng/mL)=9.425±0
S1d	IFI44 expression of human MDMs vs untreated		4 Hours=28.38±27.16											n = 3 for all conditions
			8 Hours=24.91±31.81
			24 Hours=53.63±45.33
S1e	TNF secretion of mouse microglia vs untreated		4 Hours											n = 3 for all conditions
			LPS (10ng/mL)=338.4±69.8
			LPS (100ng/mL)=6000±0
			IFNγ (1ng/mL)=1.333±2.683
			IFNγ (10ng/mL)=4.992±1.987
			IFNα (1ng/mL)=1.921±0.202
			IFNα (10ng/mL)=4.753±3.132
			8 Hours
			LPS (10ng/mL)=1541±236
			LPS (100ng/mL)=6000±0
			IFNγ (1ng/mL)=4.385±1.049
			IFNγ (10ng/mL)=64.36±4.3
			IFNα (1ng/mL)=3.575±1.563
			IFNα (10ng/mL)=8.753±14.784
			24 Hours
			LPS (10ng/mL)=3853±695
			LPS (100ng/mL)=6000±0
			IFNγ (1ng/mL)=15.12±11.08
			IFNγ (10ng/mL)=96.12±14.34
			IFNα (1ng/mL)=12.1±3.09
			IFNα (10ng/mL)=16.41±1.64
S1f	IFI44 expression of mouse microglia vs untreated		4 Hours=4331±3723											n = 3 for all conditions
			8 Hours=7245±2678
			24 Hours=555.1±70.3
S1f	TNF secretion of human microglia vs untreated		24 Hours											n = 2 for all conditions
			LPS (100ng/mL)=1351±1908.2
			IFNγ (10ng/mL)=21.75±25.761
			IFNα (10ng/mL)=21.68±25.372
S1g	IFI44 expression of human microglia vs untreated		24 Hours=35.87±60.459											n = 3 for all conditions
S2a	TNF secretion of C/C vs T/T	Two-tailed unpaired t-test	C/C=4232±4742							P = 0.9566				6 C/C vs 6 T/T
			T/T=3582±2686
S2b	IL-6 secretion of C/C vs T/T	Two-tailed unpaired t-test	C/C=2144±941							P = 0.7946				7 C/C vs 7 T/T
			T/T=1526±1489
S3a	Human and Mouse TSPO expression in IFNγ stimulated macrophages vs unstimulated	The Wald test	Human: logFC = -0.41 ± 0.27							P = 1				Control = 3; Stimulation = 3
		T-test by Cuffdiff 1.2.1	Mouse: logFC= 1.27706							P = 0.1982				Control = 1; Stimulation = 1
S3b	TSPO expression compared to SP1 expression in IFNγ stimulated macrophages vs unstimulated	The Wald test	SPI1: logFC = 0.1 ± 0.23							P = 1				Control = 3
			TSPO: logFC = -0.41 ± 0.27							P = 1				Stimulation = 3
S6	Specific binding ratio of [125I]CLINDE in AD vs NDC post mortem human hippocampus samples	Two way ANOVA with TSPO genotype as a confounder	Mean±Standard deviation:							P=0.674				16 samples (8 NDC and 8 AD)
			NDC: 2.72 ±1.36
			AD: 2.88 ±0.82
S7	Protein density of TSPO measured with Western blot in AD vs NDC post mortem human hippocampus samples	Two-tailed Mann-Whitney test	Mean±Standard deviation:							P=0.5303				12 samples (7 NDC and 5 AD)
			NDC: 0.68 ±0.17
			AD: 0.97 ±0.62
S9	Correlation between CD68 and TSPO density in CD68 +ve cells	Pearson’s correlation	R2=0.06							0.0163				98 cells from 18 samples
S9	Correlation between HLA-DR and TSPO density in CD68 +ve cells	Pearson’s correlation	R2=0.001							0.72				98 cells from 18 samples
S10a	Enrichment of homeostatic, proinflammatory and Disease-associated microglia (DAM) gene sets in subcluster 5 vs subclusters 3 and 4	Limma with “subcluster” (5 vs 3 and 4) as main comparator and “sample” as confounder in the duplicateCorrelation function	logFC:							P (adjusted) :				12 samples, 8576 microglal cells in total
			Homeostatic: -0.13							Homeostatic: 1.13E-123				6650 cells in subclusters 3 and 4 and 1926 in subcluster 5
			Proinflammatory: 0.06							Proinflammatory: 1.42E-8
			DAM: 0.23							DAM: 1.72E-212
S10b	Enrichment of homeostatic, proinflammatory and Disease-associated microglia (DAM) gene sets in subcluster Micro2 vs subcluster Micro1	Limma with “subcluster” (Micro2 vs Micro1) as main comparator and “sample” as confounder in the duplicateCorrelation function	logFC:							P (adjusted) :				24 samples, 24755 microglal nuclei in total
			Homeostatic: -0.04							Homeostatic: 1.64E-49				14103 nuclei in subcluster Micro1 and 5847 in subcluster Micro2
			Proinflammatory: 0.07							Proinflammatory: 1.04E-87
			DAM: 0.27							DAM: 0
S11	Expression of TSPO in AD vs CON in vascular nuclei from the same dataset as in 4f	MAST with “diagnosis” (AD vs CON) as main comparator and “sex” and “processing batch” as confounders	logFC: 1.499							P (unadjusted) : 0.007				24 samples, 2748 nuclei in total
														1214 CON and 1534 AD nuclei
S12	Tspo expression in Alzheimer’s disease-associated mouse microglia (DAM) vs non-DAM cells		logFC:							P (adjusted):				Number of microglial cells:
			Tspo : 0.95							Tspo : 12.51E-5				Non-DAM= 2865
			P2ry12 : -4.42							P2ry12 : 4.30E-79				DAM= 222
			Apoe : 8.18							Apoe : 6.24E-245
			Trem2 : 2.88							Trem2 : 3.54E-15
			Tyrobp : 3.84							Tyrobp : 3.82E-74
			Cst7 : 9.58							Cst7 : 3.76E-155
S13b	Number of IBA1+ cells in acute and subacute lesion in marmoset EAE vs control		Acute=8.0±3.0											3 acute lesions
			Subacute=12.4±8.0											2 subacute lesions
			Control=0.72±0.0											1 control
S13c	Number of TSPO+IBA1+ cells in acute and subacute lesion in marmoset EAE vs control		Acute=7.6±3.5											3 acute lesions
			Subacute=10.9±8.5											2 subacute lesions
			Control=0.6±0.0											1 control
S13d	TSPO+ area in microglia in control vs marmoset EAE acute and subacute lesions		Acute=0.5±0.3											3 acute lesions
			Subacute=0.4±0.2											2 subacute lesions
			Control=0.6±0.3											1 control
S15	Expression of LCP2 in Microglia vs all the other cell types	Pairwise comparison of the exression in Microglia vs the other cell types (MAST with “cluster” as a comparator)	logFC:							P (adjusted):				1000 (downsampled) nuclei from 88 samples
			Micro vs OPC:					0.762		Micro vs OPC:		0
			Micro vs Astro					0.758		Micro vs Astro		0
			Micro vs Olig					0.758		Micro vs Olig		0
			Micro vs EN					0.733		Micro vs EN		0
			Micro vs Endo					0.488		Micro vs Endo		2.921e-223
			Micro vs IN					0.58		Micro vs IN		0
			Micro vs SMC					0.717		Micro vs SMC		5.053e-261
			Micro vs FB					0.709		Micro vs FB		7.633e-279
S15	Expression of TFEC in Microglia vs all the other cell types	Pairwise comparison of the exression in Microglia vs the other cell types (MAST with “cluster” as a comparator)	logFC:							P (adjusted):				1000 (downsampled) nuclei from 88 samples
			Micro vs OPC:		0.87					0 for all comparisons
			Micro vs Astro		0.866
			Micro vs Olig		0.871
			Micro vs EN		0.83
			Micro vs Endo		0.867
			Micro vs IN		0.87
			Micro vs SMC		0.88
			Micro vs FB		0.879
S15	Expression of HK2 in Microglia vs all the other cell types	Pairwise comparison of the exression in Microglia vs the other cell types (MAST with “cluster” as a comparator)	logFC:							P (adjusted):				1000 (downsampled) nuclei from 88 samples
			Micro vs OPC:					0.372		Micro vs OPC:		0
			Micro vs Astro					0.387		Micro vs Astro		0
			Micro vs Olig					0.423		Micro vs Olig		0
			Micro vs EN					0.433		Micro vs EN		0
			Micro vs Endo					0.433		Micro vs Endo		0
			Micro vs IN					0.437		Micro vs IN		0
			Micro vs SMC					0.391		Micro vs SMC		3.531e-126
			Micro vs FB					0.305		Micro vs FB		4.819e-62
S15	Expression of TSPO in Microglia vs all the other cell types	Pairwise comparison of the exression in Microglia vs the other cell types (MAST with “cluster” as a comparator)	logFC:							P (adjusted):				1000 (downsampled) nuclei from 88 samples
			Micro vs OPC:					0.097		Micro vs OPC:		4.662e-112
			Micro vs Astro					0.099		Micro vs Astro		1.392e-203
			Micro vs Olig					0.082		Micro vs Olig		0.4.853E-145
			Micro vs EN					0.135		Micro vs EN		0
			Micro vs Endo					-0.031		Micro vs Endo		0.004762
			Micro vs IN					0.132		Micro vs IN		0
			Micro vs SMC					-0.038		Micro vs SMC		NS
			Micro vs FB					0.108		Micro vs FB		8.336e-20
S16a	Gene expression (fold change) of LCP2 in human MDMs stimulated with LPS, IFNγ, IFNα versus unstimulated	Ratio paired t-test of each condition versus unstimulated	LPS (100ng/mL)=3.186±1.292							P = 0.0024				n = 4 for all conditions
			IFNγ (10ng/mL)=3.626±2.273							P = 0.0031
			IFNα (10ng/mL)=5.298±3.131							P = 0.0010
S16b	Gene expression (fold change) of TFEC in human MDMs stimulated with LPS, IFNγ, IFNα versus unstimulated	Ratio paired t-test of each condition versus unstimulated	LPS (100ng/mL)=2.776±3.837							P = 0.0222				n = 4 for all conditions
			IFNγ (10ng/mL)=4.261±2.564							P = 0.0024
			IFNα (10ng/mL)=5.402±3.86							P = 0.0023
S17b	% LCP2 +ve area in AD vs NDC post mortem human hippocampus samples	Ove way ANOVA	Mean±Standard deviation:							0.00326				12 samples(6 NDC and 6 AD)
			NDC: 7.72 ±7.40
			AD: 0.71 ±0.37
S17d	% double LCP2 and IBA1 +ve area in Active lesions vs NAWM in post mortem human cortical samples	One way ANOVA	Mean±Standard deviation:							1.65e-06				5 independent samples with two regions of interest (NAWM and Active lesion) in each
			NAWM: 0.39 ±0.13
			Active lesion: 3.91 ±0.85
	As in S15d but measuring the % LCP2 +ve area per IBA1+ cell in Active lesions vs NAWM in post mortem human cortical samples	One way ANOVA	Mean±Standard deviation:							5.35e-05				5 independent samples with two regions of interest (NAWM and Active lesion) in each
			NAWM: 23.30 ±6.35
			Active lesion: 64.73 ±6.55
S17f	% double LCP2 and IBA1 +ve area in the ventral horns and the lateral columns of post mortem human spinal cord samples from ALS patients versus controls	Mixed effects model using the diagnosis and region (ventral horn or lateral column) as fixed effects and the individual as a random effect	Mean±Standard deviation:							0.034				10 independent samples (4 ALS and 6 NDC) with 3-4 different sections each (from different levels of the spinal cord) and two regions of interest in each slide (ventral horn and lateral column)
			NDC: 0.05 ±0.12
			ALS: 0.12 ±0.22
	As in S15f but measuring the Intensity of LCP2 binding in the nuclei of IBA1 +ve cells in the ventral horns and the lateral columns of post mortem human spinal cord samples from ALS patients versus controls	Mixed effects model using the diagnosis and region (ventral horn or lateral column) as fixed effects and the individual as a random effect	Mean±Standard deviation:							0.002				10 independent samples (4 ALS and 6 NDC) with 3-4 different sections each (from different levels of the spinal cord) and two regions of interest in each slide (ventral horn and lateral column)
			NDC: 2611±1312
			ALS: 3424 ±2018
S21	Expression of TSPO in BD vs CON microglial nuclei	MAST with “diagnosis” (BD vs CON) as main comparator and the sex and processing batch as confounders	TSPO: 0.007							P (adjusted):				12 samples, 9868 microglial nuclei in total, 5705 CON and 4163 BD nuclei
										TSPO: 0.780
