# Supplementary material for: Translocator protein is a marker of activated microglia in rodent models but not human neurodegenerative diseases
Source: Nat Commun. 2023 Aug 28;14:5247. doi: 10.1038/s41467-023-40937-z (PMC10462763; doi:10.1038/s41467-023-40937-z)
Supplement: Supplementary file 8 — Source data [file 41467_2023_40937_MOESM8_ESM.xlsx]

## Sheet: Figure 1
Figure 1a												Figure 1b
Mouse forest plot												Human forest plot
Dataset ID	Treatment	Time	Gene Name	logFC	CI.L	CI.R	t	P.Value	adj.P.Val	B		Dataset ID	Treatment	Time	Gene Name	logFC	CI.L	CI.R	t	P.Value	adj.P.Val	B
E-GEOD-35825	IFNa	2.5 hrs	Tspo	0.905722	0.717396	1.09405	11.338	8.30521e-06	0.000198426	4.04488		E-GEOD-32282	Curdlan	6 hrs	TSPO	-0.274141	-0.661165	0.112882	-1.6424	0.14032	0.409418	-5.81142
E-GEOD-35825	IFNg	2.5 hrs	Tspo	0.435279	0.221732	0.648826	4.80807	0.00188322	0.0178286	-1.60572		E-GEOD-32282	Glucan (GBY)	6 hrs	TSPO	-0.288718	-0.650992	0.0735561	-1.85069	0.102855	0.23884	-5.95709
E-GEOD-53986	IFNg	24 hrs	Tspo	1.36301	1.17491	1.55111	16.6819	1.51754e-07	2.46333e-05	8.22981		E-GEOD-18816	H1N1	3 hrs	TSPO	0.03523	-0.571342	0.641802	0.132231	0.89783	0.999599	-4.66358
E-GEOD-14769	LPS	2 hrs	Tspo	-0.0949029	-0.307987	0.118181	-0.999136	0.342438	0.420823	-7.45858		E-GEOD-18816	H1N1	6 hrs	TSPO	0.165687	-0.392026	0.723399	0.678271	0.515662	0.999803	-4.95269
E-GEOD-15610	LPS	4 hrs	Tspo	0.686964	0.167375	1.20655	3.17756	0.0172252	0.0417251	-3.9277		E-GEOD-18816	H5N1	3 hrs	TSPO	-0.0584433	-0.664519	0.547632	-0.220932	0.830478	0.999649	-4.6571
E-GEOD-53986	LPS	24 hrs	Tspo	2.04631	1.80988	2.28273	19.8579	2.98937e-08	9.16573e-06	9.84419		E-GEOD-18816	H5N1	6 hrs	TSPO	0.0741533	-0.555457	0.703764	0.265286	0.7966	0.999779	-6.20191
E-GEOD-8621	LPS	18 hrs	Tspo	0.881716	0.144989	1.61844	2.87048	0.0258017	0.0412752	-4.69525		E-GEOD-16755	IFNa	4 hrs	TSPO	-0.0611146	-0.634712	0.512483	-0.250111	0.80943	0.849902	-7.58813
E-GEOD-53986	LPS+IFNg	24 hrs	Tspo	2.25026	2.03831	2.4622	24.3523	5.57299e-09	1.80926e-06	11.5214		E-GEOD-11886	IFNg	24 hrs	TSPO	0.0352924	-0.128067	0.198651	0.451861	0.656432	0.779816	-5.86222
E-GEOD-69607	LPS+IFNg	24 hrs	Tspo	1.35758	1.06723	1.64793	10.5934	2.39444e-06	3.68354e-05	4.99703		E-GEOD-79077	IFNg	20 hrs	TSPO	0.290896	-0.290418	0.87221	1.17769	0.276538	0.523796	-6.25972
E-GEOD-72518	LPS+IFNg	24 hrs	Tspo	1.59576	1.37914	1.81239	16.8049	7.77873e-08	3.38038e-06	8.69945		E-MTAB-5913	IFNg	24 hrs	TSPO	0.327576	-0.118329	0.773481	1.7184	0.127115	0.208124	-6.11695
Meta-analysis	NA	NA	Tspo	1.75713	0.915956	2.5983	4.16956	7.80575e-06	7.80575e-06	1.12298		E-MTAB-5913	IFNg	3 d	TSPO	0.602567	0.121393	1.08374	2.91968	0.0206234	0.0583952	-4.34342
												E-MTAB-5913	IFNg	6 d	TSPO	0.790125	0.0280409	1.55221	2.51731	0.0442053	0.194102	-4.65134
												E-MTAB-5917	IFNg	24 hrs	TSPO	-0.626571	-1.30425	0.0511061	-2.20934	0.0648142	0.193242	-5.75315
												E-GEOD-1432	IFNg	1 hrs	TSPO	-0.330368	-0.876224	0.215487	-1.36127	0.205316	0.996133	-5.36832
												E-GEOD-1432	IFNg	6 hrs	TSPO	-0.322808	-0.71472	0.0691038	-1.854	0.0956494	0.275348	-5.10905
												E-GEOD-1432	IFNg	24 hrs	TSPO	-0.109011	-0.789184	0.571162	-0.360561	0.726449	0.883816	-7.03271
												E-GEOD-8515	IL1	4 hrs	TSPO	0.0898594	-0.239508	0.419227	0.601883	0.559682	0.98111	-5.073
												E-GEOD-8515	IL6	4 hrs	TSPO	0.102375	-0.192459	0.39721	0.764075	0.460869	0.99959	-4.66615
												E-GEOD-61535	L. pneumophila ankB	8 hrs	TSPO	-0.155767	-0.264707	-0.0468267	-3.3902	0.0118312	0.0426452	-4.41078
												E-GEOD-61535	L. pneumophila T2SS	8 hrs	TSPO	-0.1852	-0.289547	-0.0808528	-4.17954	0.0039551	0.0298487	-2.73381
												E-GEOD-61535	L. pneumophila WT	8 hrs	TSPO	-0.118867	-0.208279	-0.0294542	-3.13033	0.0161572	0.0494763	-4.88941
												E-GEOD-19315	LPS	6 hrs	TSPO	-0.113533	-0.810774	0.583708	-0.370795	0.719731	0.759017	-7.24935
												E-GEOD-19482	LPS	2 hrs	TSPO	-0.271087	-0.470123	-0.0720498	-3.15688	0.0139655	0.0401392	-4.11182
												E-GEOD-19482	LPS	6 hrs	TSPO	-0.528289	-0.738083	-0.318495	-5.8132	0.000408638	0.00118899	-0.404343
												E-GEOD-19482	LPS	24 hrs	TSPO	-0.496528	-0.79737	-0.195687	-3.79987	0.00514855	0.0147232	-2.59902
												E-GEOD-32141	LPS	2 hrs	TSPO	0.0721725	-0.249119	0.393464	0.50595	0.624711	0.976391	-6.81707
												E-GEOD-32282	LPS	6 hrs	TSPO	0.0227658	-0.418719	0.464251	0.118039	0.908826	0.962638	-7.70385
												E-GEOD-36933	LPS	18 hrs	TSPO	0.460907	0.172098	0.749717	3.5248	0.00496284	0.0103768	-3.48707
												E-GEOD-41295	LPS	4 hrs	TSPO	-0.0191425	-0.312624	0.274339	-0.146712	0.886474	0.918813	-7.63725
												E-GEOD-43596	LPS	2 hrs	TSPO	-0.0696278	-0.221664	0.0824082	-0.990443	0.340222	0.411848	-7.75825
												E-MTAB-5917	LPS	24 hrs	TSPO	-0.0192314	-0.80852	0.770057	-0.0589901	0.954794	0.980545	-8.01824
												E-GEOD-5099	LPS+IFNg	18 hrs	TSPO	-1.06677	-1.35522	-0.778322	-8.52606	2.72804e-05	0.000151453	2.66319
												E-MTAB-5917	LPS+IFNg	24 hrs	TSPO	-0.871128	-1.55987	-0.182384	-2.99844	0.0202844	0.050502	-4.89227
												E-GEOD-24897	P. gingivalis fimbriae	2 hrs	TSPO	0.138023	-0.61065	0.886696	0.446816	0.670083	0.774282	-7.02206
												E-GEOD-24897	P. gingivalis live	2 hrs	TSPO	0.035466	-0.710997	0.781929	0.11394	0.9127	0.953514	-7.00969
												E-GEOD-24897	P. gingivalis LPS	2 hrs	TSPO	-0.0964884	-0.839223	0.646246	-0.308469	0.766882	0.815868	-6.85786
												E-GEOD-41295	P3C	4 hrs	TSPO	-0.01614	-0.251508	0.219228	-0.154776	0.880364	0.930723	-7.8208
												E-GEOD-41295	PolyIC	4 hrs	TSPO	-0.117195	-0.377436	0.143046	-1.01988	0.334609	0.741359	-6.6915
												E-GEOD-13670	S. aureus	8 hrs	TSPO	-0.1478	-0.428852	0.133252	-1.15855	0.271358	0.376627	-6.80112
												E-GEOD-13670	S. aureus	24 hrs	TSPO	-0.0348942	-0.350354	0.280565	-0.243795	0.811926	0.869535	-6.9771
												E-GEOD-13670	S. aureus	48 hrs	TSPO	-0.477517	-1.05796	0.102924	-1.81142	0.0975279	0.239117	-5.10255
												E-GEOD-19315	Shigatoxin	6 hrs	TSPO	0.0406333	-0.303568	0.384835	0.280627	0.787316	0.999379	-6.51023
												Meta-analysis	NA	NA	TSPO	-0.117937	-1.10716	0.871287	-0.234624	0.084484	0.084484	-6.16477
Figure 1c
	tspo mRNA (fold change) in mouse BMDMs
	4 Hours						8 Hours						24 hours
	LPS (10ng/mL)	LPS (100ng/mL)	IFNγ (1ng/mL)	IFNγ (10ng/mL)	IFNα (1ng/mL)	IFNα (10ng/mL)	LPS (10ng/mL)	LPS (100ng/mL)	IFNγ (1ng/mL)	IFNγ (10ng/mL)	IFNα (1ng/mL)	IFNα (10ng/mL)	LPS (10ng/mL)	LPS (100ng/mL)	IFNγ (1ng/mL)	IFNγ (10ng/mL)	IFNα (1ng/mL)	IFNα (10ng/mL)
	3.63402	2.49622	1.78336	1.79285	1.90056	2.35406	2.06173	2.08621	1.66262	2.65086	1.76207	3.28156	0.754173	0.933288	0.941916	1.88389	1.9606	2.21461
	1.72289	1.76066	1.02998	2.17535	1.56671	2.29244	1.72541	2.61691	1.77757	2.83102	1.69579	2.09193	1.03434	1.02366	1.56016	2.33177	1.36444	1.82984
	1.54184	2.95657	1.75156	2.1773	1.04643	2.02516	4.06535	3.62057	1.54996	1.8552	1.25022	2.18736	1.05705	1.1462	1.50204	1.53242	1.48053	2.1531
	1.49424	1.80194	0.947718	1.41355	0.831958	1.35995	3.03553	3.17077	1.74174	1.94625	1.59151	2.33994	1.37842	1.70559	1.5767	1.32226	1.34928	1.68056
N-value	4	4	4	4	4	4	4	4	4	4	4	4	4	4	4	4	4	4
Mean	2.09825	2.25385	1.37816	1.88976	1.33642	2.0079	2.72201	2.87361	1.68297	2.32083	1.5749	2.4752	1.056	1.20218	1.3952	1.76758	1.53871	1.96953
SD	1.02858	0.57736	0.450973	0.365335	0.486439	0.454944	1.05389	0.666372	0.100843	0.492048	0.227551	0.547194	0.255293	0.346759	0.303883	0.441755	0.287305	0.256108
SE	0.514289	0.28868	0.225487	0.182667	0.24322	0.227472	0.526944	0.333186	0.0504215	0.246024	0.113776	0.273597	0.127647	0.17338	0.151942	0.220877	0.143653	0.128054
Figure 1d
	TSPO mRNA (fold change) in human MDMs
	4 Hours						8 Hours						24 hours
	LPS (10ng/mL)	LPS (100ng/mL)	IFNγ (1ng/mL)	IFNγ (10ng/mL)	IFNα (1ng/mL)	IFNα (10ng/mL)	LPS (10ng/mL)	LPS (100ng/mL)	IFNγ (1ng/mL)	IFNγ (10ng/mL)	IFNα (1ng/mL)	IFNα (10ng/mL)	LPS (10ng/mL)	LPS (100ng/mL)	IFNγ (1ng/mL)	IFNγ (10ng/mL)	IFNα (1ng/mL)	IFNα (10ng/mL)
	0.748474	0.70941	0.613769	0.822279	0.820319	0.822231	0.466529	0.455053	0.894241	1.23194	1.00315	0.812092	0.466529	0.455053	0.894241	1.23194	1.00315	0.812092
	0.871296	0.8911	0.672368	0.992251	1.03298	1.24211	0.394984	0.458141	1.03828	1.1033	1.38028	0.938872	0.394984	0.458141	1.03828	1.1033	1.38028	0.938872
	1.05308	0.822432	2.07976	1.43469	0.968244	1.25116	0.645719	0.841477	1.8393	1.50452	1.5765	1.04693	0.645719	0.841477	1.8393	1.50452	1.5765	1.04693
N-value	3	3	3	3	3	3	3	3	3	3	3	3	3	3	3	3	3	3
Mean	0.89095	0.807647	1.12196	1.08307	0.940514	1.10517	0.50241	0.58489	1.25727	1.27992	1.31998	0.932631	0.50241	0.58489	1.25727	1.27992	1.31998	0.932631
SD	0.153251	0.091743	0.82999	0.316148	0.109008	0.245072	0.129161	0.222216	0.509171	0.20487	0.291394	0.117543	0.129161	0.222216	0.509171	0.20487	0.291394	0.117543
SE	0.0884798	0.0529679	0.479195	0.182528	0.0629356	0.141493	0.0745713	0.128296	0.29397	0.118281	0.168236	0.0678632	0.0745713	0.128296	0.29397	0.118281	0.168236	0.0678632
Figure 1e
	tspo mRNA (fold change) in mouse microglia
	4 Hours						8 Hours						24 hours
	LPS (10ng/mL)	LPS (100ng/mL)	IFNγ (1ng/mL)	IFNγ (10ng/mL)	IFNα (1ng/mL)	IFNα (10ng/mL)	LPS (10ng/mL)	LPS (100ng/mL)	IFNγ (1ng/mL)	IFNγ (10ng/mL)	IFNα (1ng/mL)	IFNα (10ng/mL)	LPS (10ng/mL)	LPS (100ng/mL)	IFNγ (1ng/mL)	IFNγ (10ng/mL)	IFNα (1ng/mL)	IFNα (10ng/mL)
	1.00245	1.58481	1.11338	1.56702	1.0718	2.14401	1.39723	3.44495	1.49131	3.56978	1.36881	2.68676	2.97235	3.31108	2.07019	6.5311	1.54931	2.51686
	1.66129	1.77947	1.05367	1.63922	1.18061	2.18079	1.45951	3.63588	1.54796	3.50193	1.23023		2.87714	3.50965	1.9034	3.13557	1.15578	2.49293
	0.835736	1.33143	0.925452	1.37672	0.971978	1.72569	1.17449	2.89872	1.36234	3.31891	1.16092	2.26598	3.04595	3.70459	1.22008	4.56999	1.24238	1.95118
N-value	3	3	3	3	3	3	3	3	3	3	3	2	3	3	3	3	3	3
Mean	1.16649	1.56523	1.03083	1.52765	1.0748	2.01683	1.34374	3.32652	1.4672	3.46354	1.25332	2.47637	2.96515	3.50844	1.73122	4.74555	1.31582	2.32033
SD	0.436538	0.22466	0.0960212	0.135605	0.104347	0.252802	0.149848	0.382584	0.0951295	0.129768	0.10585	0.29754	0.084635	0.196761	0.450453	1.70456	0.206788	0.319911
SE	0.252035	0.129708	0.0554378	0.0782915	0.0602448	0.145956	0.0865147	0.220885	0.054923	0.0749214	0.0611124	0.210392	0.048864	0.1136	0.260069	0.984127	0.119389	0.1847
Figure 1f					Figure 1g
	TSPO mRNA (fold change) in human microglia					TSPO mRNA count in human macrophages
	24 Hours					Naive		LPS stimulated
	LPS (100ng/mL)	IFNγ (10ng/mL)	IFNα (10ng/mL)			CC	TT	CC	TT
	0.642603	1.17083	1.01339			4425.39	2770.1	1769.01	1397.59
	0.436499	0.812852	0.587894			3446.31	3117.17	1693.26	1476.72
	1.06534	2.00829	1.07722			2686.65	2816.96	1135.68	1554.89
						3089.69	2810.84	1033.31	1022.84
						3976.06	3782.4	1533.64	2703.55
N-value	3	3	3				3263.36		2510.93
Mean	0.714815	1.33066	0.892833		N-value	5	6	5	6
SD	0.320581	0.613536	0.266006		Mean	3524.82	3093.47	1432.98	1777.75
SE	0.185088	0.354225	0.153579		SD	691.497	391.141	331.254	670.724
					SE	309.247	159.682	148.141	273.822

## Sheet: Figure 2
Figure 2c
ID	ALT_ID	CONSENSUS	TP	TP%	FP	FP%	ENR_RATIO	SCORE_THR	PVALUE	LOG_PVALUE	EVALUE	LOG_EVALUE	QVALUE	LOG_QVALUE
MA0099.2	FOS::JUN(AP1)	TGACTCA	3	100	0	0	13	13	0	-6.12	0.00659	-5.02	0.01	-5.02
MA0080.1	SPI1(ETS)	VGGAAS	1	33.33	0	0	6.5	9.9	0.2	-1.61	0.6	-0.51	0.3	-1.2
MA0079.5	SP1	GGGGCGGGG	2	66.67	8	66.67	1.08	13	0.76	-0.28	2.27	0.82	0.76	-0.28
# SEA (Simple Enrichment Analysis): Version 5.4.1 compiled on Aug 25 2021 at 17:37:48
# The format of this file is described at https://meme-suite.org/meme/doc/sea-output-format.html.
# sea --verbosity 1 --oc . --thresh 10.0 --align center --p Muroidea_rodent.txt --n Non-muroidea_mammal.txt --m AP1_SP1_SPI1.txt
Figure 2d
Species	Dataset.ID	Cell.type	Technology	Treatment	Concentration	Duration	Link	Gene	Ensembl.ID	logFC	CI.L	CI.R	padj	FC	Species_duration	Group	res	padj_res
Human	E-GEOD-19315	THP-1	Microarray	LPS	200 ng/ml	6h	https://www.ebi.ac.uk/arrayexpress/experiments/E-GEOD-19315/	TSPO	ENSG00000100300	-0.11353	0.570076	1.4987	0.759017	0.924322	Human 6h	Non-Rodent	Human 6h = -0.11(CI; 0.57 , 1.5)	p = 0.759
Human	E-MTAB-7572	Macrophage	RNAseq	LPS	10 ng/ml	24h	https://www.ebi.ac.uk/arrayexpress/experiments/E-MTAB-7572/	TSPO	ENSG00000100300	-0.64828	0.598371	0.680341	2.81e-11	0.638041	Human 24h	Non-Rodent	Human 24h = -0.65(CI; 0.6 , 0.68)	p = 2.81e-11
Mouse	E-GEOD-15610	BMDM	Microarray	LPS	100 ng/ml	4h	https://www.ebi.ac.uk/arrayexpress/experiments/E-GEOD-15610/	Tspo	ENSMUSG00000041736	0.686964	1.12301	2.30786	0.0417	1.60989	Mouse 4h	Rodent	Mouse 4h = 0.69(CI; 1.12 , 2.31)	p = 0.0417
Mouse	E-GEOD-53986	BMDM	Microarray	LPS	10 ng/ml	24h	https://www.ebi.ac.uk/arrayexpress/experiments/E-GEOD-53986/	Tspo	ENSMUSG00000041736	2.04631	3.50614	4.86599	9.17e-06	4.13047	Mouse 24h	Rodent	Mouse 24h = 2.05(CI; 3.51 , 4.87)	p = 9.17e-06
Rat	E-MEXP-3469	BMDM	Microarray	LPS	100 ng/ml	4h	https://www.ebi.ac.uk/arrayexpress/experiments/E-MEXP-3469/	Tspo	ENSRNOG00000010549	0.213864	1.03424	1.30058	0.03739	1.15979	Rat 4h	Rodent	Rat 4h = 0.21(CI; 1.03 , 1.3)	p = 0.0374
Rat	E-MEXP-3469	BMDM	Microarray	LPS	100 ng/ml	8h	https://www.ebi.ac.uk/arrayexpress/experiments/E-MEXP-3469/	Tspo	ENSRNOG00000010549	1.23884	2.10461	2.64659	1.92e-08	2.36009	Rat 8h	Rodent	Rat 8h = 1.24(CI; 2.1 , 2.65)	p = 1.92e-08
Rat	E-GEOD-6353	Microglia	Microarray	IFN?	100 U/ml	16h	https://www.ebi.ac.uk/arrayexpress/experiments/E-GEOD-6353/	Tspo	ENSRNOG00000010549	1.5301	2.17339	3.83774	0.001476	2.88807	Rat 16h	Rodent	Rat 16h = 1.53(CI; 2.17 , 3.84)	p = 0.0015
Rabbit	E-GEOD-59263	PBMC	Microarray	LPS	1 ?g/ml	4h	https://www.ebi.ac.uk/arrayexpress/experiments/E-GEOD-59263/	TSPO	ENSOCUG00000004748	-0.94346	0.40348	0.670125	0.139066	0.519983	Rabbit 4h	Non-Rodent	Rabbit 4h = -0.94(CI; 0.4 , 0.67)	p = 0.1391
Rabbit	E-GEOD-59263	PBMC	Microarray	LPS	1 ?g/m	24h	https://www.ebi.ac.uk/arrayexpress/experiments/E-GEOD-59263/	TSPO	ENSOCUG00000004748	-0.0746	0.682678	1.32091	0.931858	0.949608	Rabbit 24h	Non-Rodent	Rabbit 24h = -0.07(CI; 0.68 , 1.32)	p = 0.9319
Sheep	GSE71037	Microglia	RNAseq	LPS	100 ng/ml	6h	https://www.ncbi.nlm.nih.gov/geo/query/acc.cgi?acc=GSE71037	PBR	ENSOARG00020000969	0.077843	0.764013	1.45802	0.982562	1.05544	Sheep 6h	Non-Rodent	Sheep 6h = 0.08(CI; 0.76 , 1.46)	p = 0.9826
Pig	E-GEOD-30956	BMDM	Microarray	LPS	100 ng/ml	7h	https://www.ebi.ac.uk/arrayexpress/experiments/E-GEOD-30956/	TSPO	ENSSSCG00000000033	0.11534	0.89231	1.315	0.999268	1.08323	Pig 7h	Non-Rodent	Pig 7h = 0.12(CI; 0.89 , 1.32)	p = 0.9993
Pig	E-GEOD-30956	BMDM	Microarray	LPS	100 ng/ml	24h	https://www.ebi.ac.uk/arrayexpress/experiments/E-GEOD-30956/	TSPO	ENSSSCG00000000033	0.034691	0.834993	1.25662	0.999994	1.02434	Pig 24h	Non-Rodent	Pig 24h = 0.03(CI; 0.83 , 1.26)	p = 1
	0	0
	#DIV/0!	#DIV/0!
	#DIV/0!	#DIV/0!
	#DIV/0!	#DIV/0!

## Sheet: Figure 3
Figure 3b				Figure 3c				Figure 3d				Figure 3e
	IBA1+ cells				GFAP+ cells				HLA-DR+ Signal (%)				TSPO+ cells
	CON	AD			CON	AD			CON	AD			CON	AD
	186.27	175.63			186.27	101.12			1.38	1.11			431.09	324.65
	175.63	223.53			180.95	298.04			0.65	1.4			292.71	335.29
	228.85	202.24			202.24	170.31			0.85	2.36			349.48	399.16
	196.92	356.58			154.34	138.37			0.85	1.61			408.03	519.79
		196.92				234.17				2.22			415.12	393.83
N-value	4	5		N-value	4	5		N-value	4	5		N-value	5	5
Mean	196.92	230.98		Mean	180.95	188.4		Mean	0.93	1.74		Mean	379.29	394.54
SD	22.99	72.25		SD	19.91	78.36		SD	0.31	0.54		SD	57.4	77.63
SE	11.5	32.31		SE	9.96	35.05		SE	0.16	0.24		SE	25.67	34.72
Figure 3f				Figure 3g				Figure 3h				Figure 3i
	TSPO+IBA1+ cells				TSPO+HLA-DR+ cells				TSPO+GFAP+ cells				TSPO+ um2 / cell
	CON	AD			CON	AD			CON	AD			Microglia		Astrocytes
	164.98	138.37			247.48	149.02			101.12	58.54			CON	AD	CON	AD
	106.44	191.6			157	202.24			47.9	202.24			24.39	23.45	24.68	15.21
	186.27	164.98			204.9	223.53			154.34	101.12			19.36	19.54	21.92	20.45
	164.98	292.72			146.36	244.82			85.15	58.54			16.99	29.87	29.54	25.43
		159.66			314	186.27				133.05			23.09	20.2	14.7	33.42
N-value	4	5		N-value	5	5		N-value	4	5			26.08	22.31	32.46	18.22
Mean	155.67	189.47		Mean	213.95	201.18		Mean	97.13	110.7		N-value	5	5	5	5
SD	34.32	60.75		SD	68.97	36.56		SD	44.18	60.02		Mean	21.98	23.07	24.66	22.55
SE	17.16	27.17		SE	30.85	16.35		SE	22.09	26.84		SD	3.73	4.11	6.92	7.13
												SE	1.67	1.84	3.09	3.19
Figure 3k
	% of colocalization of TSPO with IBA1
		CON	AD
		35.7792	25.8982
		18.6806	31.569
		41.4025	20.1206
		48.8403	14.4941
		40.0683	26.8656
		22.5052	10.5866
	N-value	6	6
	Mean	34.546	21.589
	SD	11.6623	7.99449
	SE	4.76112	3.26374
	4	6
	#DIV/0!	19.9238
	#DIV/0!	14.9553
	#DIV/0!	6.10547

## Sheet: Figure 4
The dataset described in Figure 4e was downloaded from Synapse: https://www.synapse.org/#!Synapse:syn21438358	4b	diagnosis	logTSPO		diagnosis	logCD68		diagnosis	logHLADR		diagnosis	logAb		diagnosis	logTSPO		diagnosis	logCD68		diagnosis	logHLADR		diagnosis	logpTau		4d	Distance from plaques	logperc_pos		Distance from NFT	logperc_pos		4e	subcluster	TSPO	P2RY12	HLA-DRA	FTH1	TREM2	APOE		4f	subcluster	TSPO	P2RY12	HLA-DRA	FTH1	TREM2	APOE
		Plaque	0.363889		Plaque	0.00706185		Plaque	0.0954838		Plaque	0.173712		NFT	0.09691		NFT	0.176091		NFT	0.30103		NFT	0.720159			near	1.44069		near	1.65544			Homeostatic	0	0	4.20991	2.34934	4.05823	5.58501			Homeostatic	0	1.57332	0	0	0	0
The dataset described in Figure 4f is available at the Gene Expression Omnibus dataset (https://www.ncbi.nlm.nih.gov/geo/) under accession number GSE160936		Plaque	0.160579		Plaque	0		Plaque	0		Plaque	0.160579		NFT	0.657577		NFT	0.326584		NFT	0.485807		NFT	0.598757			near	1.36406		near	0.660011			Homeostatic	2.49924	0	3.54153	0	0	2.49924			Proinflammatory	0	2.44216	2.56476	0	0	0
		Plaque	0.407485		Plaque	0.0599979		Plaque	0.136838		Plaque	0.339488		NFT	0		NFT	0		NFT	0		NFT	0.414973			near	1.82257		near	1.80277			Homeostatic	2.42	0	4.41845	4.41845	2.42	5.10555			Homeostatic	0	3.46989	3.2545	2.33602	0	1.97778
		Plaque	0.0321847		Plaque	0		Plaque	0		Plaque	0.283997		NFT	0.213416		NFT	0.129095		NFT	0.455723		NFT	0.497514			near	1.51541		near	1.39358			Homeostatic	0	0	5.11373	3.07552	3.56771	4.98106			Proinflammatory	0	3.01947	0	2.01404	2.01404	0
		Plaque	0.535263		Plaque	0.0475484		Plaque	0.0210184		Plaque	0.233185		NFT	0.0579919		NFT	0		NFT	0.109144		NFT	0.385351			near	0.385428		near	0.743902			Proinflammatory	0	0	4.56056	3.48265	0	4.56056			Homeostatic	0	3.2322	1.05499	0	0	1.05499
		Plaque	0		Plaque	0		Plaque	0		Plaque	0		NFT	0.90309		NFT	0.889302		NFT	1.33099		NFT	1.82838			near	0		near	0.816639			Homeostatic	0	0	4.05452	0	3.7726	5.22109			Homeostatic	0	2.67785	0	0	0	1.85966
		Plaque	0.042752		Plaque	0		Plaque	0.117386		Plaque	0.4721		NFT	0.558475		NFT	0.395521		NFT	1.07234		NFT	1.2738			near	1.75719		near	0.826981			Homeostatic	2.09651	0	4.68275	4.86352	2.72625	4.68275			Homeostatic	0	2.41091	1.6209	0	0	2.20995
		Plaque	0		Plaque	0		Plaque	0		Plaque	0.214844		NFT	0.701517		NFT	0.683365		NFT	0.871642		NFT	1.61589			near	1.84949		near	1.44196			Homeostatic	0	0	3.87589	5.56352	0	4.42658			Homeostatic	0	2.03428	1.46403	2.03428	1.46403	1.46403
		Plaque	0.385791		Plaque	0.329994		Plaque	0.273999		Plaque	0.253605		NFT	0.113943		NFT	0.0791812		NFT	0.380211		NFT	0.60206			near	1.74079		near	1.49461			Homeostatic	0	0	3.43379	4.2045	3.21868	4.29026			Homeostatic	0	3.93305	0	0	0	0
		Plaque	0.176091		Plaque	0		Plaque	0.154902		Plaque	0.165626		NFT	0.385461		NFT	0.307505		NFT	1.09564		NFT	1.05078			near	1.44801		near	1.17788			Homeostatic	0	0	4.72501	3.79439	2.59635	4.66838			Proinflammatory	0	0	0	0	0	0
		Plaque	0.23976		Plaque	0.312311		Plaque	0.658263		Plaque	0.388699		NFT	0.771365		NFT	0.612044		NFT	1.50578		NFT	1.51048			far	1.10768		far	1.43887			Homeostatic	0	0	3.61365	4.11363	2.56754	3.22157			Homeostatic	0	2.81877	0	0	0	0
		Plaque	0.0708072		Plaque	0		Plaque	0.0630517		Plaque	0.151268		NFT	0.544068		NFT	0.124939		NFT	0.544068		NFT	1.47712			far	1.28187		far	1.63281			Homeostatic	0	0	4.08372	3.01824	3.01824	4.58778			Homeostatic	0	2.79106	0	0	0	0
		Plaque	0.0102192		Plaque	0		Plaque	0		Plaque	0.0669468		NFT	0.185637		NFT	0.457377		NFT	0.403692		NFT	0.836746			far	1.41497		far	1.37455			Homeostatic	0	0	3.58085	2.91517	2.2748	4.12846			Homeostatic	0	3.92957	0	0	0	1.57636
		Plaque	0.0763883		Plaque	0		Plaque	0		Plaque	0.0763883		NFT	0		NFT	0.477121		NFT	0.30103		NFT	0.60206			far	1.49559		far	1.48589			Homeostatic	2.71894	0	4.45418	2.08966	0	4.85576			Homeostatic	0	0	0	0	1.75127	1.21816
		Plaque	0		Plaque	0		Plaque	0		Plaque	0.190332		NFT	0.714482		NFT	0.502675		NFT	1.22106		NFT	1.37691			far	1.32046		far	1.47648			Homeostatic	0	0	4.42295	3.34806	2.31739	5.11008			Homeostatic	0	3.20781	0	0	0	2.55431
		Plaque	0.049974		Plaque	0.0404287		Plaque	0.0104654		Plaque	0.0306688		NFT	0.20412		NFT	0		NFT	0.39794		NFT	1.69402			far	1.35528		far	1.39782			Homeostatic	0	0	4.39621	4.39621	2.29301	3.60056			Homeostatic	0	2.00093	0.955118	0	0	1.4346
		Plaque	0.0606978		Plaque	0		Plaque	0.0413927		Plaque	0.146128		NFT	0.263241		NFT	0.207125		NFT	0.951553		NFT	1.58421			far	1.72596		far	1.67122			Proinflammatory	0	0	4.31848	4.31848	0	2.76095			Proinflammatory	0	0	0	0	0	0
		Plaque	0.332744		Plaque	0.0942699		Plaque	0.124939		Plaque	0.0835461		NFT	0.627941		NFT	0.396413		NFT	1.18414		NFT	1.25059			far	0		far	1.44367			Homeostatic	0	0	4.27792	3.70117	0	4.38189			Homeostatic	0	2.78249	0	0	0	0
		Plaque	0.0639413		Plaque	0.00298485		Plaque	0.0791812		Plaque	0.229567		NFT	0.20412		NFT	0.230449		NFT	0.826075		NFT	0.724276			far	1.48213		far	1.56517			Homeostatic	2.72692	0	4.2826	4.54177	0	4.91789			Homeostatic	0	2.85934	1.78087	0.972674	0	0
		Plaque	0.134699		Plaque	0		Plaque	0		Plaque	0.104735		NFT	0		NFT	0.30103		NFT	0.30103		NFT	1			far	1.19499		far	1.47758			Homeostatic	0	0	3.46148	0	0	4.13881			Homeostatic	0	3.21466	0	0	0	1.60593
		Plaque	0.149298		Plaque	0		Plaque	0.0217192		Plaque	0.149298		NFT	0.40654		NFT	0.0511525		NFT	0.419129		NFT	0.778151			near	0		near	0.672467			Proinflammatory	0	0	1.71784	6.84899	2.31698	3.84427			Homeostatic	0	3.00568	0	0	0	0
		Plaque	0.0606978		Plaque	0		Plaque	0.0413927		Plaque	0.146128		NFT	0		NFT	0.0413927		NFT	0		NFT	0.763428			near	1.42216		near	0			Proinflammatory	0	0	3.22504	4.18071	0	4.73375			Homeostatic	0	3.08244	1.82502	2.43412	0	0
		Plaque	0.940516		Plaque	0.245513		Plaque	0.146128		Plaque	0.372912		NFT	0.180456		NFT	0		NFT	0.197489		NFT	0.791116			near	1.52313		near	0			Homeostatic	0	0	4.59632	2.21666	3.23985	5.05213			Proinflammatory	0	2.58098	1.00952	1.50154	0	1.00952
		Plaque	0.0639413		Plaque	0.00298485		Plaque	0.0791812		Plaque	0.229567		NFT	0		NFT	0		NFT	0		NFT	2.6561			near	0		near	0			Homeostatic	2.81976	0	3.48265	3.87782	0	3.48265			Homeostatic	0	3.29501	1.62958	0.861725	0.861725	1.86702
		Plaque	0.18799		Plaque	0.0511525		Plaque	0.0347621		Plaque	0.39794		NFT	0.314818		NFT	0		NFT	0.131888		NFT	0.573096			near	0		near	0			Homeostatic	2.7949	0	4.75538	4.00302	0	3.67383			Homeostatic	0	2.943	1.52487	0	0	0
		Plaque	0.149298		Plaque	0		Plaque	0.0217192		Plaque	0.149298		NFT	0.30103		NFT	0		NFT	0.60206		NFT	0.69897			near	1.30518		near	0			Proinflammatory	0	0	4.00461	5.36461	3.22814	4.63779			Proinflammatory	0.853208	3.28077	1.6177	3.46526	0.853208	0
		Plaque	0.411101		Plaque	0		Plaque	0.153228		Plaque	0.218495		NFT	0.234083		NFT	0		NFT	0		NFT	1.99626			near	0.196176		near	0.910784			Homeostatic	1.82546	0	4.74948	3.75291	2.81042	3.86808			Homeostatic	0	2.93605	0	0	0	0
		Plaque	0.0310342		Plaque	0		Plaque	0		Plaque	0.112704		NFT	0.30103		NFT	0		NFT	0.30103		NFT	1			near	0.564311		near	0			Homeostatic	0	0	4.46616	4.1823	0	5.37553			Homeostatic	0	1.11805	0	0	0	1.11805
		Plaque	0.10067		Plaque	0.0184834		Plaque	0.169751		Plaque	0.354276		NFT	0.33646		NFT	0.507856		NFT	0.78533		NFT	1.33766			near	0		far	0			Homeostatic	0	0	0	0	3.43932	4.80126			Proinflammatory	0	0	0	1.60912	0	1.60912
		Plaque	0.256218		Plaque	0.184524		Plaque	0.184524		Plaque	0.321814		NFT	0.141329		NFT	0.129095		NFT	0.626419		NFT	1.12661			near	0		far	0			Homeostatic	2.57088	0	3.61717	4.80216	2.57088	4.69771			Homeostatic	0	2.55925	2.19173	0	0	2.19173
		Plaque	0		Plaque	0		Plaque	0		Plaque	0.134699		NFT	0.09691		NFT	0		NFT	0.176091		NFT	1.0607			far	0		far	0			Homeostatic	0	0	4.08909	2.54452	0	3.87012			Homeostatic	0	1.27424	0	2.42515	0	2.63045
		Plaque	0		Plaque	0		Plaque	0.0137883		Plaque	0.161851		NFT	0.221849		NFT	0		NFT	0.636822		NFT	0.884607			far	0.218536		far	1.00393			Homeostatic	0	0	4.23115	4.91701	0	4.63176			Homeostatic	0	2.72725	0	2.09745	0	0
		Plaque	0		Plaque	0		Plaque	0.146128		Plaque	0.0413927		NFT	0.463757		NFT	0.0377886		NFT	0.320335		NFT	1.00783			far	0		far	1.19159			Homeostatic	0	0	3.2533	2.59807	3.2533	5.01233			Proinflammatory	1.33159	3.26131	1.33159	0	0	1.33159
		Plaque	0.0952681		Plaque	0		Plaque	0.257995		Plaque	0.031599		NFT	0.500289		NFT	0.00590886		NFT	0.17807		NFT	1.35757			far	0		far	0			Proinflammatory	1.66408	0	3.87305	4.64189	2.25776	4.46149			Proinflammatory	0	2.30796	2.30796	2.30796	0	2.67971
		Plaque	0.2097		Plaque	0.20036		Plaque	0		Plaque	0.5983		NFT	0.234083		NFT	0		NFT	0.234083		NFT	1.12338			far	0		far	0.706035			Homeostatic	2.84382	0	4.73855	2.84382	2.84382	4.58586			Homeostatic	0	2.59234	1.4086	2.3293	0	1.97136
		Plaque	0.153228		Plaque	0.275223		Plaque	0.0398715		Plaque	1.05115		NFT	0.39794		NFT	0		NFT	0.176091		NFT	1.40441			far	0.468643		far	0			Homeostatic	0	0	0	3.12617	0	4.88067			Homeostatic	0	2.86074	0	0	1.63288	0
		Plaque	0.454614		Plaque	0.134699		Plaque	0.104735		Plaque	0.244914		NFT	0		NFT	0		NFT	0.176091		NFT	1.14613			far	0		far	0			Homeostatic	0	0	3.1612	3.55244	0	3.55244			Proinflammatory	1.85737	2.67533	1.30926	0	1.30926	1.85737
		Plaque	0.389588		Plaque	0.603351		Plaque	0.345234		Plaque	0.827769		NFT	0.30103		NFT	0		NFT	0.30103		NFT	1.16137			far	0		near	0.713238			Homeostatic	0	0	4.36444	2.49209	2.49209	3.81432			Proinflammatory	0	1.75048	0	0	0	0
		Plaque	0.973128		Plaque	0.161368		Plaque	0.0413927		Plaque	0.0791812		NFT	0.146128		NFT	0.176091		NFT	0.230449		NFT	1.11394			far	0		near	1.62028			Homeostatic	1.97885	0	3.79865	3.4711	2.60038	4.61265			Homeostatic	0	3.44425	0	0	0	1.32344
		Plaque	0.117386		Plaque	0.08167		Plaque	0		Plaque	0.0289637		NFT	0.0625555		NFT	0		NFT	0.551862		NFT	2.12358			far	0		near	1.70757			Homeostatic	0	0	4.37103	4.37103	0	4.65555			Homeostatic	1.4065	2.79779	1.4065	1.4065	0	0
		Plaque	0		Plaque	0.4843		Plaque	0.161368		Plaque	0.361728		NFT	0.477121		NFT	0		NFT	0		NFT	1.47712			near	0		near	1.41497			Homeostatic	0	0	3.59366	3.81129	3.81129	2.92764			Homeostatic	0	3.43981	0	0	0	0
		Plaque	0.376171		Plaque	0.179296		Plaque	0.179296		Plaque	0.0543577		NFT	0.259637		NFT	0.0193052		NFT	0.237361		NFT	1.03049			near	0.648165		near	0.55594			Homeostatic	0	3.86554	0	3.86554	0	3.86554			Homeostatic	0.704228	1.96483	1.11336	0	0	0.704228
		Plaque	0.0377886		Plaque	0.0377886		Plaque	0.134699		Plaque	0.30103		NFT	0.544068		NFT	0		NFT	0		NFT	1.38021			near	0.868938		near	0			Homeostatic	3.48571	0	3.48571	3.48571	0	3.48571			Homeostatic	0	2.0466	0	1.17779	0	2.30146
		Plaque	0.197811		Plaque	0.384367		Plaque	0.325389		Plaque	0.875061		NFT	0.240734		NFT	0.0157943		NFT	0.394711		NFT	1.716			near	1.31313		near	1.11932			Homeostatic	0	0	3.44079	4.33767	2.77918	0			Homeostatic	0	2.58369	1.23814	0	0	0
		Plaque	0.275223		Plaque	0.791853		Plaque	0.847478		Plaque	1.04742		NFT	0.536644		NFT	0.469697		NFT	0		NFT	0.512449			near	0.65408		near	1.08318			Homeostatic	0	0	3.27385	3.94789	2.61787	3.27385			Homeostatic	2.09422	2.86854	0	0	0	0
		Plaque	0.538464		Plaque	0.0669468		Plaque	0.433216		Plaque	0.393463		NFT	0.170209		NFT	0.415123		NFT	0.0496351		NFT	1.77427			near	1.64204		near	0			Homeostatic	2.36056	0	4.22213	4.22213	3.00538	3.00538			Homeostatic	0	1.60243	0	0	0	0
		Plaque	0.241262		Plaque	0.192328		Plaque	0.265492		Plaque	0.407755		NFT	0.184524		NFT	0		NFT	0		NFT	1.0483			near	1.62398		far	0			Homeostatic	3.03788	0	4.50396	3.42724	3.03788	3.70677			Homeostatic	0	3.06118	0	1.18216	0	2.67886
		Plaque	0.323537		Plaque	0.310173		Plaque	0.865721		Plaque	0.878131		NFT	0.157608		NFT	0.389166		NFT	0.101231		NFT	0.427324			near	0		far	0.815578			Proinflammatory	2.71861	2.08935	4.36788	5.48773	2.71861	4.67465			Homeostatic	0	2.73228	2.10217	0	0	2.10217
		Plaque	0.275794		Plaque	0.0271522		Plaque	0.411728		Plaque	0.185332		NFT	0.355388		NFT	0.927712		NFT	0.0280287		NFT	1.19312			near	0		far	1.47551			Homeostatic	3.4585	0	4.13578	2.42094	3.73828	4.64019			Homeostatic	0	3.22322	1.00139	1.00139	0	1.49158
		Plaque	0.205381		Plaque	0.0989253		Plaque	0.19904		Plaque	0.466902		NFT	0.30103		NFT	0.335792		NFT	0.367977		NFT	0.71321			near	0.730217		far	0			Homeostatic	3.05217	0	3.9397	4.2706	2.78012	4.99158			Homeostatic	1.34508	2.25292	1.89867	0	0	1.89867
		Plaque	0.269513		Plaque	0.100371		Plaque	0.453318		Plaque	0.278754		NFT	0.382335		NFT	0.895729		NFT	0.434998		NFT	0.459747			far	0.908324		far	1.4242			Proinflammatory	0	0	3.86228	3.86228	2.03514	4.73714			Homeostatic	1.5706	1.5706	1.5706	0	0	2.15397
		Plaque	0.278754		Plaque	0		Plaque	0.166331		Plaque	0.452298		NFT	0.375664		NFT	0.131064		NFT	0.10084		NFT	0.478763			far	0.696968		far	0.950316			Proinflammatory	2.75748	0	5.09597	3.41839	2.75748	3.81288			Homeostatic	1.45189	0	1.45189	0	0	0
		Plaque	0.461881		Plaque	0.253605		Plaque	0.524374		Plaque	0.181055		NFT	0.828695		NFT	0.386041		NFT	0.0888541		NFT	1.24364			far	0.980276		far	0.180413			Homeostatic	0	2.38885	4.10109	3.03505	3.03505	3.03505			Homeostatic	0	2.29061	0	0	0	0
		Plaque	0.198834		Plaque	0.0137883		Plaque	0.529828		Plaque	0.171396		NFT	0.157608		NFT	0.0263289		NFT	0.107634		NFT	1.41078			far	0		far	1.00035			Homeostatic	0	0	4.77292	3.29801	2.01686	4.65619			Homeostatic	0	3.28245	1.08937	0	0	1.59833
		Plaque	0.0877391		Plaque	0.0547388		Plaque	0.203309		Plaque	0.461727		NFT	0.20412		NFT	0		NFT	0		NFT	0.423246			far	1.24716		far	0.76812			Homeostatic	0	0	4.83482	0	2.12132	4.569			Proinflammatory	1.09555	2.39372	2.82889	4.10636	1.60577	2.94009
		Plaque	0.624291		Plaque	0.174873		Plaque	0.302851		Plaque	0.366933		NFT	0.146128		NFT	0		NFT	0.0543577		NFT	0.587337			far	0.911903		near	0.676694			Proinflammatory	0	0	3.69426	0	0	3.69426			Homeostatic	0	2.48955	0	0	1.54443	1.04473
		Plaque	0.255273		Plaque	0.50965		Plaque	0.630089		Plaque	0.522879		NFT	0.560188		NFT	0.248478		NFT	0.69705		NFT	0.283102			far	0.76923		near	1.16023			Homeostatic	2.63033	0	4.43922	4.18039	3.96106	4.51249			Homeostatic	0.968803	2.94353	1.77569	2.21637	0	0.968803
		Plaque	0.176091		Plaque	0.0483047		Plaque	0.260913		Plaque	0.0705811		NFT	0		NFT	0		NFT	0.574031		NFT	0.511883			far	0.907358		near	0			Homeostatic	0	0	4.84876	5.35645	0	3.7657			Homeostatic	0	2.02452	0	0	0	0.971958
		Plaque	0.469535		Plaque	0.621365		Plaque	0.775322		Plaque	0.882887		NFT	0.182931		NFT	0.109144		NFT	0.6072		NFT	0.632023			far	0.535421		near	0.660011			Homeostatic	3.21294	0	3.6049	4.1986	2.93858	4.78966			Homeostatic	0	2.25891	0	0	0	1.66512
		Plaque	0.241593		Plaque	0.151861		Plaque	0.628983		Plaque	0.506411		NFT	0.30103		NFT	0		NFT	0.653213		NFT	0.69897			near	1.35292		near	1.54115			Homeostatic	2.14493	0	4.97181	3.65603	0	4.1163			Proinflammatory	1.39248	2.57255	0	0	0	0
		Plaque	0.221849		Plaque	0.0621479		Plaque	0.438319		Plaque	0.417536		NFT	0.105235		NFT	0.0137883		NFT	0.281327		NFT	0.241032			near	1.30788		near	1.09569			Homeostatic	3.00174	3.00174	4.5706	0	0	5.03672			Proinflammatory	0	3.38616	0.985646	0.985646	0	0.985646
		Plaque	0.690482		Plaque	0.720826		Plaque	0.241032		Plaque	0.981395		NFT	0.149762		NFT	0.246672		NFT	0.525426		NFT	0.632874			near	1.24716		near	1.16313			Homeostatic	2.90696	0	4.4717	0	3.96846	3.96846			Homeostatic	0	2.97601	1.80423	0	0.990196	0
		Plaque	0.0876144		Plaque	0.705058		Plaque	0.0876144		Plaque	0.441649		NFT	0.33403		NFT	0.0636691		NFT	0.393344		NFT	0.393344			near	0.510411		near	1.60911			Homeostatic	2.91848	0	3.80182	2.91848	2.91848	4.26342			Homeostatic	0	1.23831	2.37946	1.77488	0	1.23831
		Plaque	0.558155		Plaque	0.391207		Plaque	0.197811		Plaque	0.638105		NFT	0.30103		NFT	0		NFT	0		NFT	0.176091			near	1.29927		near	0.837715			Homeostatic	0	0	0	4.9053	0	4.62008			Homeostatic	0	3.11891	2.20917	1.30906	0	1.85714
		Plaque	0.176091		Plaque	1.01154		Plaque	0.454258		Plaque	0.793199		NFT	0.653213		NFT	0.30103		NFT	0.477121		NFT	0.477121			near	1.65991		far	1.35299			Homeostatic	2.59348	0	4.14125	2.59348	0	3.64097			Homeostatic	0	3.04611	1.46762	0	0	2.39941
		Plaque	0.176091		Plaque	1.01154		Plaque	0.454258		Plaque	0.793199		NFT	0.107826		NFT	0.130334		NFT	0.0359752		NFT	0			near	1.37192		far	1.38142			Homeostatic	0	0	3.3813	4.96316	0	0			Homeostatic	0	0	0	2.49209	0	0
		Plaque	0.440909		Plaque	0.606381		Plaque	0.264818		Plaque	0.934498		NFT	0.221849		NFT	0		NFT	0		NFT	0			near	1.41497		far	1.62099			Homeostatic	3.33057	0	4.68966	4.00567	0	3.05474			Homeostatic	0	3.29822	1.91576	0	0	1.35996
		Plaque	0.735309		Plaque	0.263959		Plaque	0.30103		Plaque	0.643453		NFT	0.339294		NFT	0.908767		NFT	0.289448		NFT	0.265314			near	1.51294		far	1.35505			Proinflammatory	1.76158	0	4.94753	3.54821	4.22687	5.61979			Homeostatic	0	3.49186	0	0	0	1.05548
		Plaque	0.669007		Plaque	0.321233		Plaque	0.340539		Plaque	0.836143		NFT	0.60206		NFT	0.425969		NFT	0.962211		NFT	1.2974			near	1.39463		far	1.28885			Homeostatic	0	2.35796	3.00265	0	0	3.67065			Homeostatic	1.27257	2.6283	0	0	0	0
		Plaque	0.243038		Plaque	0.243038		Plaque	0.0821868		Plaque	0.0347621		NFT	0.0217192		NFT	0.0901766		NFT	0.0321847		NFT	0.0321847			far	1.56483		far	1.38299			Homeostatic	0	0	0	0	0	4.20479			Proinflammatory	0	3.69982	0	1.59817	0	1.59817
		Plaque	0.83131		Plaque	1.05655		Plaque	0.951216		Plaque	0.984809		NFT	0.285557		NFT	0.0413927		NFT	0.290035		NFT	0.271842			far	1.39037		far	0.919026			Homeostatic	0	0	3.78935	3.39513	3.11856	4.47113			Proinflammatory	1.56489	3.16517	0	0	0	2.1476
		Plaque	0.536435		Plaque	0.466397		Plaque	0.331699		Plaque	0.360344		NFT	0.340128		NFT	0.120192		NFT	0.3916		NFT	0.214229			far	1.34343		far	1.51739			Proinflammatory	0	0	4.91589	2.50852	2.50852	3.83183			Homeostatic	0	2.60539	1.12799	0	0	0
		Plaque	0.493208		Plaque	0.354905		Plaque	0.189538		Plaque	0.317117		NFT	0.150936		NFT	0.0429282		NFT	0.166588		NFT	0.0165993			far	1.2985		far	1.21809			Homeostatic	0	0	3.44665	4.5238	0	2.78486			Homeostatic	0	2.00787	2.00787	0	0	0
		Plaque	0.421421		Plaque	0.288796		Plaque	0.30702		Plaque	0.701376		NFT	0.0184834		NFT	0.0532455		NFT	0.206474		NFT	0			far	1.28796		far	1.31154			Homeostatic	0	0	0	0	3.07355	0			Homeostatic	0	2.4784	1.73711	1.73711	0	0.940127
		Plaque	0.454258		Plaque	0.321423		Plaque	0.39794		Plaque	0.539269		NFT	0.473742		NFT	0.191525		NFT	0.188263		NFT	0.0261309			far	1.35342		near	1.45484			Homeostatic	0	0	3.55905	4.23786	0	5.14545			Homeostatic	0	1.50849	0	0	0	0
		Plaque	0.154902		Plaque	0.285236		Plaque	0.228009		Plaque	0.202826		NFT	0.113943		NFT	0.176091		NFT	0.146128		NFT	0.161368			far	1.00544		near	0			Homeostatic	0	0	0	3.40071	2.74037	4.62937			Homeostatic	0	3.42455	1.37899	0	0	0
		Plaque	0.0889411		Plaque	0.338819		Plaque	0.39794		Plaque	0.417245		NFT	0.517582		NFT	0.168718		NFT	0.227081		NFT	0.012965			far	1.31361		near	1.29927			Homeostatic	0	0	3.03883	0	3.03883	3.03883			Homeostatic	0	2.52654	0	0	0	0
		Plaque	0.219248		Plaque	0.267347		Plaque	0.147053		Plaque	0.30103		NFT	0.154902		NFT	0		NFT	0		NFT	0			far	1.33951		near	0			Homeostatic	2.26856	0	0	2.26856	3.29571	4.47341			Homeostatic	0	2.39608	0	1.79009	0	0
		Plaque	0.0413927		Plaque	0.0413927		Plaque	0.267172		Plaque	0.559308		NFT	0.220374		NFT	0.074246		NFT	0.0486919		NFT	0			far	1.09405		near	1.24339			Homeostatic	0	0	2.54994	0	3.20326	4.67523			Homeostatic	0	0	1.29696	2.45382	0	1.29696
		Plaque	0.597314		Plaque	0.477121		Plaque	0.319513		Plaque	0.796635		NFT	0		NFT	0		NFT	0		NFT	0.176091			near	0.672467		near	0.660011			Homeostatic	0	0	3.82742	3.82742	0	4.91141			Homeostatic	0	1.62318	0	1.62318	0	1.62318
		Plaque	0.11115		Plaque	0.199572		Plaque	0.11115		Plaque	0.273001		NFT	0		NFT	0		NFT	0		NFT	0			near	0.883037		near	0			Homeostatic	1.90181	0	4.0601	4.4598	3.56071	4.5836			Homeostatic	0	3.67552	1.10681	0	0	1.95644
		Plaque	0.120574		Plaque	0		Plaque	0.0170333		Plaque	0.158362		NFT	0.0425524		NFT	0		NFT	0		NFT	0.461957			near	0.392873		near	0			Proinflammatory	0	0	3.06898	4.02033	2.05923	3.73861			Proinflammatory	0	2.97524	1.55157	0	0	0
		Plaque	0.447158		Plaque	0.39794		Plaque	0.176091		Plaque	0.0107239		NFT	0.231949		NFT	0.0125891		NFT	0		NFT	0.0125891			near	1.36131		far	0.807873			Homeostatic	3.87012	0	3.87012	2.81238	0	2.81238			Homeostatic	0	1.9424	0	1.9424	1.38323	0
		Plaque	0.638972		Plaque	0.486362		Plaque	0.314818		Plaque	0.0401172		NFT	0.561281		NFT	0.194802		NFT	0.26695		NFT	0			near	0		far	0.832317			Homeostatic	2.53698	0	4.3395	3.18977	2.53698	4.90436			Homeostatic	1.26104	3.36107	1.26104	0	0	2.78344
		Plaque	0.146128		Plaque	0.306425		Plaque	0.447158		Plaque	0.0314085		NFT	0.196295		NFT	0.196295		NFT	0		NFT	2.03629			near	1.61278		far	0.961279			Homeostatic	0	0	0	3.98992	0	5.07612			Homeostatic	0	2.12618	0	0	0	1.87749
		Plaque	0.639597		Plaque	0.681744		Plaque	0.288796		Plaque	0.324511		NFT	0		NFT	0		NFT	0		NFT	2.89827			near	0		far	0.483016			Homeostatic	0	0	2.98911	4.20526	3.65677	3.87473			Homeostatic	0	2.43807	1.38278	0	0	0.91348
		Plaque	0.337459		Plaque	0.34733		Plaque	0.361728		Plaque	0.0700379		NFT	0.124939		NFT	0		NFT	0		NFT	3.00325			near	0.904066		far	0.591621			Proinflammatory	1.981	0	3.93183	4.67516	3.2581	4.83628			Homeostatic	0	2.75818	0	0	0	0
		Plaque	0.60206		Plaque	1.39711		Plaque	1.48124		Plaque	0.0757207		NFT	0.30103		NFT	0		NFT	0		NFT	2.81291			near	1.27547		far	0			Homeostatic	0	0	4.31016	0	0	5.24638			Homeostatic	0.769715	3.08487	0	0.769715	0	0
		Plaque	0.224642		Plaque	0.744167		Plaque	0.952683		Plaque	0.314818		NFT	0		NFT	0.457971		NFT	0.290689		NFT	0.523899			near	0		far	0.978226			Homeostatic	0	0	3.03694	0	3.03694	4.94085			Homeostatic	0	2.45268	0	0	0	0
		Plaque	0.428429		Plaque	0.329675		Plaque	0.189056		Plaque	0.134699		NFT	0.30103		NFT	0		NFT	0		NFT	0.977724			far	0.56265		far	0.926034			Homeostatic	0	0	3.95164	4.63513	0	5.32341			Proinflammatory	0	3.02381	0	0	0	0
		Plaque	0.934937		Plaque	0.905444		Plaque	0.370666		Plaque	0.281725		NFT	0.30103		NFT	0.39794		NFT	0.30103		NFT	0.653213			far	0.674034		far	1.19607			Homeostatic	0	0	3.55684	2.51372	3.83736	2.51372			Homeostatic	0	2.52512	0	0.971448	0	1.45478
		Plaque	0.531479		Plaque	0.449969		Plaque	0.157264		Plaque	0.246409		NFT	0.164553		NFT	0.099828		NFT	0.164553		NFT	1.1006			far	0						Homeostatic	2.16996	0	4.82933	3.1894	3.1894	4.99992			Homeostatic	0	3.39921	1.69605	1.1713	0	0
		Plaque	0.572872		Plaque	0.10721		Plaque	0.545307		Plaque	0.193125		NFT	0.38501		NFT	0.228742		NFT	0.150245		NFT	0.694313			far	0.796782						Homeostatic	0	0	2.90206	4.64699	0	2.90206			Homeostatic	0	0	0	0	0	0
		Plaque	0.0696359		Plaque	0.271741		Plaque	0.115393		Plaque	0.18234		NFT	0.338819		NFT	0.517915		NFT	0.248642		NFT	0.842269			far	0.653019						Homeostatic	3.58937	0	0	0	3.58937	4.26861			Homeostatic	0	2.75887	0	0	0	0
		Plaque	0.0696359		Plaque	0.271741		Plaque	0.115393		Plaque	0.18234		NFT	0.477121		NFT	0.249877		NFT	0.288796		NFT	0.855317			far	0.957032						Proinflammatory	1.98262	0	4.83814	3.65249	3.2599	5.01914			Homeostatic	0	3.18125	0	0	0	0
		Plaque	0.350718		Plaque	0.134699		Plaque	0.344809		Plaque	0.205762		NFT	0.231949		NFT	0.0248236		NFT	0.568892		NFT	1.22134			far	0.706035						Homeostatic	3.27569	0	3.81898	5.28991	3.27569	4.85443			Homeostatic	0	2.27578	0	0	0	0
		Plaque	0.225779		Plaque	0.0193052		Plaque	0.119975		Plaque	0.365148		NFT	0.39794		NFT	0		NFT	0.176091		NFT	0.929419			far	0.924641						Homeostatic	0	0	3.05602	0	0	4.12275			Homeostatic	0	1.86817	0	1.86817	0	0
		Plaque	0.541675		Plaque	0.667812		Plaque	0.53685		Plaque	0.509306		NFT	0.571183		NFT	0.419535		NFT	0.337753		NFT	2.0194			far	0.917873						Homeostatic	0	0	4.30331	3.53095	2.65764	3.53095			Proinflammatory	0	2.36536	0	0	0	0
		Plaque	0.21936		Plaque	0.226784		Plaque	0.37501		Plaque	0.369746		NFT	0.502675		NFT	0.104735		NFT	0.729459		NFT	2.54192			far	1.22502						Homeostatic	0	0	4.35953	3.01087	0	4.76072			Homeostatic	0	2.90634	2.01273	1.67193	0	0
		Plaque	0.211709		Plaque	0.149298		Plaque	0.281092		Plaque	0.085629		NFT	0.367977		NFT	0.30103		NFT	0		NFT	2.30678										Homeostatic	0	0	3.39096	3.78513	0	4.06712			Proinflammatory	0	0	0	2.85816	0	2.2208
		Plaque	0.0523881		Plaque	0.179787		Plaque	0.328013		Plaque	0.124939		NFT	0.477121		NFT	0.0511525		NFT	0.243038		NFT	1.17246										Proinflammatory	2.3141	1.3959	4.38207	5.10645	2.57675	4.90303			Homeostatic	0	2.64929	0	0	0	0
		Plaque	0.385351		Plaque	0.154902		Plaque	0.827		Plaque	0.628389		NFT	0.139548		NFT	0.0904623		NFT	0.201253		NFT	1.22531										Homeostatic	0	0	3.38474	3.77885	2.72492	4.4605			Homeostatic	0	2.0878	0	0	0	0
		Plaque	0.262006		Plaque	0.0746336		Plaque	0.30103		Plaque	0.317672		NFT	0.39794		NFT	0.30103		NFT	0		NFT	1.78533										Proinflammatory	2.663	0	4.75881	4.21503	2.663	4.96484			Proinflammatory	0	2.96961	0	0	0	1.96871
		Plaque	0.204674		Plaque	0.0732319		Plaque	0.60427		Plaque	0.495912		NFT	0.34597		NFT	0.564568		NFT	0.506576		NFT	1.622										Homeostatic	3.60665	0	0	0	0	4.687			Homeostatic	0	2.79099	1.15855	0	0	1.15855
		Plaque	0.250276		Plaque	0.0425524		Plaque	0.288065		Plaque	0.224396		NFT	0.176091		NFT	0.0746336		NFT	0.287242		NFT	2.91527										Homeostatic	2.48399	0	3.80569	3.13454	2.48399	2.48399			Homeostatic	0	3.49228	0	0	0	1.65786
		Plaque	0.0511525		Plaque	0.0778868		Plaque	0.567782		Plaque	0.52597		NFT	0.09691		NFT	0.30103		NFT	0.176091		NFT	2.94682										Homeostatic	0	0	3.72931	3.72931	3.72931	4.63109			Homeostatic	0	1.91501	0	0	0	0
		Plaque	0.131509		Plaque	0.290306		Plaque	0.253503		Plaque	0.0947863		NFT	0.662083		NFT	0.692091		NFT	0.296352		NFT	1.96023										Homeostatic	0	0	3.33317	4.40771	3.33317	4.40771			Homeostatic	0	3.28311	0	0	0	0.997159
		Plaque	0.313264		Plaque	0.30103		Plaque	0.234083		Plaque	0.0469966		NFT	0.176091		NFT	0.477121		NFT	0.176091		NFT	2.5172										Homeostatic	3.11478	0	4.00408	4.00408	0	4.18336			Proinflammatory	0	1.66721	1.66721	2.26122	0	2.26122
		Plaque	0.245982		Plaque	0.575408		Plaque	0.385351		Plaque	0.290565		NFT	0.30103		NFT	0		NFT	0		NFT	2.5682										Homeostatic	2.85532	0	4.31361	4.31361	0	5.60312			Proinflammatory	0	2.53615	0.829566	3.86123	0.829566	1.58452
		Plaque	0.352183		Plaque	0.423246		Plaque	0.39794		Plaque	0.556302		NFT	0		NFT	0		NFT	0.09691		NFT	2.4261										Homeostatic	0	0	4.53895	0	4.53895	5.44881			Proinflammatory	0	3.04643	0	0	0	0
		Plaque	0.372723		Plaque	0.157123		Plaque	0.623779		Plaque	0.0901766		NFT	0.0579919		NFT	0.109144		NFT	0.485316		NFT	1.81081										Homeostatic	0	0	3.30746	4.88718	0	4.38137			Homeostatic	0	1.81634	0	1.27387	0	1.81634
		Plaque	0.623249		Plaque	0.292256		Plaque	0.565848		Plaque	0		NFT	0.210853		NFT	0.0263289		NFT	0.0746336		NFT	1.17063										Homeostatic	3.37492	0	4.33413	4.33413	0	3.87197			Homeostatic	0	3.05474	0	1.70336	0	0
		Plaque	0.380211		Plaque	0.271067		Plaque	0.539912		Plaque	0.0543577		NFT	0		NFT	0		NFT	0		NFT	1.54407										Homeostatic	0	0	4.70131	2.57423	2.57423	4.90032			Homeostatic	1.06374	2.51633	1.56744	1.06374	0	2.35003
		Plaque	0.363677		Plaque	0.261878		Plaque	0.554635		Plaque	0.245172		NFT	0.139108		NFT	0.0130953		NFT	0.148653		NFT	1.0195										Homeostatic	3.10761	0	4.17596	3.77815	4.17596	3.49806			Homeostatic	0	3.05313	0	0	0	0
		Plaque	0.386659		Plaque	0.621123		Plaque	0.676107		Plaque	0.215115		NFT	0.371611		NFT	0.0483047		NFT	0.176091		NFT	0.959883										Homeostatic	2.43984	0	4.43994	2.43984	0	4.9209			Proinflammatory	1.17115	2.29281	0	0	0	0
		Plaque	0.788228		Plaque	0.985066		Plaque	1.0425		Plaque	0.427495		NFT	0.236089		NFT	0		NFT	0.38818		NFT	1.37516										Homeostatic	0	0	3.27141	4.85002	0	4.49669			Homeostatic	0	2.67697	0	0	0	0
		Plaque	0.401145		Plaque	0.267606		Plaque	0.308999		Plaque	0.0310342		NFT	0.0579919		NFT	0		NFT	0.234083		NFT	2.51568										Proinflammatory	0	0	3.92791	3.92791	0	2.39427			Homeostatic	1.34655	1.90036	2.2547	0	0	1.34655
		Plaque	0.90309		Plaque	0.579784		Plaque	0.544068		Plaque	0.342423		NFT	0.124939		NFT	0		NFT	0.564271		NFT	1.68723										Homeostatic	0	0	3.38957	4.06572	4.06572	4.06572			Homeostatic	0	3.0867	0	1.06485	0	0
		Plaque	0.529828		Plaque	0.0527063		Plaque	0.07684		Plaque	0.0649408		NFT	0.106455		NFT	0.0234811		NFT	0.229027		NFT	1.57947										Homeostatic	0	0	4.15928	3.09142	0	4.75829			Homeostatic	0	3.55794	0	0	0	1.89939
		Plaque	0.121044		Plaque	0.0713559		Plaque	0.09691		Plaque	0		NFT	0.338172		NFT	0.149439		NFT	0.273001		NFT	1.41587										Homeostatic	0	0	0	4.66332	0	5.46899			Homeostatic	0	1.73186	0	0	0	0
		Plaque	0.230449		Plaque	0.0791812		Plaque	0.238882		Plaque	0.0669468		NFT	0		NFT	0		NFT	0		NFT	0.888026										Proinflammatory	0	0	0	3.47049	3.47049	3.47049			Homeostatic	0	3.88623	0	0	0	0
		Plaque	0.639044		Plaque	0.550907		Plaque	0.159701		Plaque	0.450591		NFT	0		NFT	0		NFT	0		NFT	1.20798										Homeostatic	2.46605	0	2.46605	3.11581	0	4.00514			Homeostatic	0	2.59501	0	2.59501	0	0
		Plaque	0.170262		Plaque	0.193125		Plaque	0.10721		Plaque	0.394452		NFT	0.0233011		NFT	0		NFT	0.0329168		NFT	0.737556										Homeostatic	0	3.36229	4.94361	5.12474	0	4.43753			Proinflammatory	1.11446	2.73017	3.39017	0	0	2.96688
		Plaque	0.335792		Plaque	0.113943		Plaque	0		Plaque	0.755875		NFT	0.252626		NFT	0.00337974		NFT	0.0511525		NFT	0.435615										Homeostatic	2.76698	0	3.82279	4.38854	2.39246	4.90672			Homeostatic	0	3.51023	1.5274	0	0	0
		Plaque	0.325389		Plaque	0.247784		Plaque	0.0901766		Plaque	0.31742		NFT	0		NFT	0		NFT	0		NFT	0.30103										Homeostatic	0	0	3.92694	4.20968	2.86698	2.86698			Homeostatic	0	2.51895	0	0	1.34908	1.34908
		Plaque	0.686005		Plaque	0.184524		Plaque	0.231949		Plaque	0.163126		NFT	0		NFT	0		NFT	0		NFT	2.35089										Proinflammatory	0	0	4.76234	4.45183	2.93647	5.35057			Homeostatic	0	2.19173	1.6045	1.38166	0.690062	1.38166
		Plaque	0.604521		Plaque	0.446452		Plaque	0.09691		Plaque	0.329675		NFT	0.124939		NFT	0		NFT	0		NFT	2.37536										Homeostatic	0	0	3.85372	0	2.32568	5.55892			Homeostatic	0	1.86379	2.21617	2.77148	0.85952	1.31481
		Plaque	0.16481		Plaque	0.474328		Plaque	0.0398715		Plaque	0.803825		NFT	0.124939		NFT	0		NFT	0		NFT	2.70601										Homeostatic	0	0	4.23163	4.23163	0	3.01455			Proinflammatory	0	1.65238	0	0	1.65238	1.65238
		Plaque	0.360616		Plaque	1.02119		Plaque	0.377006		Plaque	0.936868		NFT	0.0555173		NFT	0		NFT	0		NFT	2.80246										Homeostatic	2.65764	0	4.3892	4.20935	3.70838	4.79052			Proinflammatory	0	2.73924	1.76217	0	0	2.73924
		Plaque	0.115393		Plaque	0.378635		Plaque	0.423602		Plaque	0.366626		NFT	0.221849		NFT	0		NFT	0		NFT	1.79239										Homeostatic	0	0	4.1126	4.66517	2.14161	3.83035			Homeostatic	0	1.87796	0	0	0	1.87796
		Plaque	0.0850108		Plaque	0		Plaque	0		Plaque	0.545742		NFT	0		NFT	0		NFT	0		NFT	2.65706										Homeostatic	0	0	4.12674	0	0	0			Homeostatic	0	3.27162	1.99313	1.65358	0	0
		Plaque	0.139179		Plaque	0.324511		Plaque	0.30103		Plaque	0.305829		NFT	0		NFT	0		NFT	0		NFT	2.82995										Homeostatic	0	0	4.89373	3.52967	2.22766	3.74693			Homeostatic	1.4192	2.34194	0	0	0	0.942702
		Plaque	0.399516		Plaque	1.14669		Plaque	0.547439		Plaque	0.783384		NFT	0.0367228		NFT	0		NFT	0		NFT	2.99542										Homeostatic	0	0	0	4.15876	3.48112	5.2469			Homeostatic	0	2.67194	0	0	0	0
		Plaque	0.223962		Plaque	0.262277		Plaque	0.0371997		Plaque	0.308035		NFT	0.620543		NFT	0.0696359		NFT	0.10067		NFT	1.41497										Homeostatic	1.89266	0	3.70029	2.88541	1.89266	4.04952			Homeostatic	0	3.85402	1.40581	0	0	0
		Plaque	0.139297		Plaque	0.172426		Plaque	0.045027		Plaque	0.325854		NFT	0		NFT	0		NFT	0		NFT	2.74224										Homeostatic	0	0	4.65761	4.99137	2.43698	4.75206			Proinflammatory	0	3.12409	0	0	0	0
		Plaque	0.251471		Plaque	0.540403		Plaque	0.0632818		Plaque	0.288065		NFT	0		NFT	0		NFT	0.477121		NFT	0										Proinflammatory	3.05217	0	4.19757	4.2706	3.59133	5.02526			Homeostatic	0	3.47352	0	0	1.22491	0
		Plaque	0.704365		Plaque	0.730378		Plaque	0.166948		Plaque	0.656218		NFT	0.176091		NFT	0		NFT	0		NFT	2.08458										Homeostatic	2.99766	0	4.34581	4.06244	3.66554	3.66554			Proinflammatory	0	1.79615	1.79615	3.16204	0	1.79615
		Plaque	0.792677		Plaque	0.33511		Plaque	0.0501666		Plaque	0.610834		NFT	0.41948		NFT	0.304695		NFT	0.329519		NFT	0.0711328										Homeostatic	0	0	3.5169	5.10229	0	0			Homeostatic	0	3.52297	1.38368	0	0	0
		Plaque	0.402739		Plaque	0.439333		Plaque	0.221849		Plaque	0.619789		NFT	0.0234811		NFT	0		NFT	0		NFT	0.636822										Homeostatic	2.75129	0	3.62852	4.48837	3.41199	5.52253			Homeostatic	0	2.34806	0	0	0	1.74617
		Plaque	0.241444		Plaque	0.124939		Plaque	0		Plaque	0.372723		NFT	0		NFT	0.0579919		NFT	0		NFT	0.0579919										Homeostatic	0	0	3.62424	3.62424	2.5776	4.99033			Homeostatic	0	0	1.6881	0	0	1.6881
		Plaque	0.668852		Plaque	0.594945		Plaque	0.100371		Plaque	0.430559		NFT	0		NFT	0		NFT	0		NFT	0.30103										Homeostatic	3.24853	0	4.32091	3.92207	3.24853	4.60527			Homeostatic	0	3.08642	1.50032	0	0	1.00852
		Plaque	0.369385		Plaque	0.148939		Plaque	0.574031		Plaque	0.651014		NFT	0.208276		NFT	0.16481		NFT	0.266268		NFT	0.208276										Homeostatic	0	0	0	0	0	0			Homeostatic	0	2.97488	1.29619	0	0	0
		Plaque	1.01368		Plaque	0.30103		Plaque	0.292256		Plaque	0.365488		NFT	0.278754		NFT	0		NFT	0.0413927		NFT	3.03523										Homeostatic	0	3.77398	0	0	0	3.77398			Homeostatic	0	3.42436	0	0	0	1.78347
		Plaque	0.660052		Plaque	0.61354		Plaque	0.338172		Plaque	0.552842		NFT	0.134699		NFT	0.0725507		NFT	0.134699		NFT	3.07885										Homeostatic	0	0	3.45256	0	0	0			Homeostatic	1.6104	0	0	0	0	0
		Plaque	0.352183		Plaque	0.324511		Plaque	0.221849		Plaque	0.312929		NFT	0.227244		NFT	0		NFT	0.287242		NFT	0.769008										Homeostatic	0	0	2.60501	2.60501	0	3.93428			Homeostatic	0	2.97224	0	2.32902	0	0
		Plaque	0.53252		Plaque	0.218289		Plaque	0.190618		Plaque	0.314125		NFT	0.69075		NFT	0.273001		NFT	0.307763		NFT	0.732896										Homeostatic	0	0	3.66786	0	0	4.7493			Homeostatic	0	2.60462	0	2.23545	1.64391	0
		Plaque	0.419129		Plaque	0.30103		Plaque	0.190332		Plaque	0.393575		NFT	0		NFT	0		NFT	0.09691		NFT	0.875061										Homeostatic	0	0	0	3.93183	3.93183	4.61512			Homeostatic	0	2.78249	0	2.78249	0	0
		Plaque	0.90925		Plaque	0.188326		Plaque	0.234083		Plaque	0.268845		NFT	0.30103		NFT	0		NFT	0.49485		NFT	0.69897										Proinflammatory	2.53324	0	4.07705	4.17081	2.91188	4.94257			Homeostatic	0	3.26028	1.71484	0	1.1872	1.1872
		Plaque	0.866219		Plaque	0.490383		Plaque	0.165872		Plaque	0.192606		NFT	0.270361		NFT	0.532639		NFT	0.389971		NFT	1.10474										Homeostatic	0	0	3.67084	4.13125	2.15836	4.00001			Proinflammatory	0	2.65564	0.976166	0.976166	0	2.22692
		Plaque	1.03013		Plaque	0.783219		Plaque	0.645671		Plaque	1.59914		NFT	0		NFT	0		NFT	0		NFT	3.2432										Homeostatic	0	0	2.94198	2.94198	2.94198	5.09117			Homeostatic	0	2.35861	0	0	0	0
		Plaque	1.01599		Plaque	0.618702		Plaque	0.294191		Plaque	0.39794		NFT	0.0669468		NFT	0.0669468		NFT	0.221849		NFT	3.09149										Proinflammatory	0	0	4.89307	3.52902	2.03053	4.2074			Homeostatic	0	3.21653	0	0	0.914823	0
		Plaque	0.742366		Plaque	0.202276		Plaque	0.0954353		Plaque	0.211419		NFT	0.263241		NFT	0		NFT	0		NFT	2.81491										Proinflammatory	1.92846	0	4.61454	3.59108	3.19931	4.67115			Homeostatic	0	3.21504	0	0	0	0
		Plaque	0.719331		Plaque	0.456366		Plaque	0.627366		Plaque	1.03423		NFT	0.327359		NFT	0.138303		NFT	0.544068		NFT	1.74036										Homeostatic	0	0	4.77257	4.0092	2.3043	3.8305			Homeostatic	0	2.12046	1.77325	1.23692	0	0
		Plaque	0.977137		Plaque	0.187087		Plaque	0.215115		Plaque	0.254033		NFT	0.20412		NFT	0.176091		NFT	0.0413927		NFT	2.94126										Homeostatic	2.88329	1.89074	4.44693	4.30563	3.15688	4.95306			Homeostatic	0	2.88642	1.80479	1.80479	0.990621	1.80479
		Plaque	0.875704		Plaque	0.50515		Plaque	0.238882		Plaque	0.492916		NFT	0.109144		NFT	0		NFT	0		NFT	3.17114										Proinflammatory	2.46605	0	4.58479	3.78654	3.50639	4.58479			Homeostatic	0	3.62129	1.95505	0	0	2.57479
		Plaque	0.982664		Plaque	0.648996		Plaque	0.229337		Plaque	0.25632		NFT	0.102662		NFT	0		NFT	0		NFT	3.31456										Proinflammatory	0	0	3.22853	3.22853	2.57423	5.27269			Homeostatic	0	3.10227	1.29638	0	0	0
		Plaque	0.872156		Plaque	0.393575		Plaque	0.190332		Plaque	0.230449		NFT	0		NFT	0		NFT	0		NFT	3.28623										Homeostatic	0	0	3.94168	3.94168	0	5.53546			Proinflammatory	0	4.5238	0	2.78486	2.78486	0
		Plaque	0.749736		Plaque	0.350248		Plaque	0.225309		Plaque	0.264818		NFT	0.167691		NFT	0.0289637		NFT	0.0472525		NFT	3.28924										Homeostatic	0	0	3.42628	4.50298	0	5.00936			Homeostatic	0	1.09635	1.09635	2.83002	0	0
		Plaque	0.88696		Plaque	0.151268		Plaque	0.243038		Plaque	0.291887		NFT	0.130334		NFT	0		NFT	0.0413927		NFT	3.11217										Homeostatic	0	0	0	0	0	2.65764			Homeostatic	0	2.90641	1.35631	0	0	0
		Plaque	0.477121		Plaque	0.0384583		Plaque	0.130929		Plaque	0.136838		NFT	0.244478		NFT	0.176091		NFT	0.769652		NFT	1.51001										Proinflammatory	1.39202	0	4.41426	5.08276	4.01482	5.00479			Homeostatic	0	2.9603	1.96028	0	0	0
		Plaque	0.692406		Plaque	0.210853		Plaque	0.113943		Plaque	0.176091		NFT	0		NFT	0.0669468		NFT	0.263241		NFT	1.40083										Homeostatic	2.52739	0	3.57128	2.52739	0	5.33933			Proinflammatory	0	0	0	1.75859	1.2244	2.56576
		Plaque	0.679947		Plaque	0.293205		Plaque	0.138303		Plaque	0.115135		NFT	0.270027		NFT	0.571057		NFT	0.328364		NFT	2.15949										Proinflammatory	0	0	4.23954	3.95665	2.89558	5.04243			Homeostatic	0	3.24589	1.31982	0	0	0
		Plaque	0.743058		Plaque	0.48886		Plaque	0.728854		Plaque	0.863404		NFT	0.0656788		NFT	0.00877392		NFT	0.0879552		NFT	1.03326										Homeostatic	2.08904	0	3.92276	4.53263	0	4.27349			Homeostatic	0	3.85915	0	0	0	0
		Plaque	0.731608		Plaque	0.640069		Plaque	0.103219		Plaque	0.672773		NFT	0.221363		NFT	0.522393		NFT	0.234285		NFT	1.73077										Homeostatic	2.6795	0	3.88202	4.12874	3.33774	4.01297			Homeostatic	1.42098	1.42098	0	0	0	1.74253
		Plaque	0.58285		Plaque	0.786424		Plaque	0.348455		Plaque	0.920485		NFT	0.109144		NFT	0.0957805		NFT	0.427376		NFT	1.35655										Homeostatic	0	0	3.59051	0	3.19875	3.19875			Homeostatic	0	2.69373	0	0	0	1.19325
		Plaque	0.694117		Plaque	0.154097		Plaque	0.216996		Plaque	0.165233		NFT	0.113943		NFT	0.469822		NFT	0.454845		NFT	1.15229										Homeostatic	2.44849	0	3.98628	3.76777	2.44849	4.44929			Homeostatic	0	1.81894	2.16882	3.61515	0	0
		Plaque	0.381436		Plaque	0.0616569		Plaque	0.786655		Plaque	0.825745		NFT	0		NFT	0.30103		NFT	0.801632		NFT	1.29373										Homeostatic	0	0	4.72982	4.42287	3.15509	4.42287			Proinflammatory	0	3.4133	1.70797	0	1.18138	1.70797
		Plaque	0.273001		Plaque	0.0511525		Plaque	0.710869		Plaque	0.724731		NFT	0.196295		NFT	0.569875		NFT	0.359022		NFT	1.6721										Homeostatic	0	0	4.8614	3.82585	3.49806	3.95665			Homeostatic	0	3.72436	0	0	1.80099	0
		Plaque	0.326911		Plaque	0.15261		Plaque	0.736886		Plaque	0.664081		NFT	0.0550476		NFT	0		NFT	0		NFT	1.54239										Homeostatic	0	0	4.31251	4.74309	3.86816	4.99894			Homeostatic	1.66478	3.28492	1.66478	0	0	0
		Plaque	0.189056		Plaque	0.0155122		Plaque	0.575608		Plaque	0.636214		NFT	0.0557552		NFT	0		NFT	0		NFT	0.356785										Homeostatic	0	0	3.37856	4.45418	4.05452	0			Homeostatic	0	2.40612	0	1.4733	0	0
		Plaque	0.416963		Plaque	0.0930033		Plaque	0.516348		Plaque	0.619529		NFT	0.176091		NFT	0		NFT	0		NFT	0.500602										Homeostatic	0	2.47298	4.34386	3.12305	2.47298	4.19187			Proinflammatory	0	2.02423	2.02423	3.03066	1.68273	1.16005
		Plaque	0.686821		Plaque	0.68373		Plaque	0.343782		Plaque	0.227798		NFT	0.433656		NFT	0.196295		NFT	0.51663		NFT	0.940232										Homeostatic	0	0	0	3.63856	2.59119	3.63856			Homeostatic	0	2.43318	1.12461	0	1.12461	1.64055
		Plaque	0.144244		Plaque	0.553368		Plaque	0.252338		Plaque	0.498519		NFT	0		NFT	0		NFT	0		NFT	1.19033										Homeostatic	0	0	3.59624	4.49594	2.93015	5.36488			Homeostatic	0	2.57171	0	0	0	2.30918
		Plaque	0.790561		Plaque	0.4017		Plaque	0.223733		Plaque	0.143422		NFT	0		NFT	0.0725507		NFT	0		NFT	0.657577										Homeostatic	0	0	3.8261	3.8261	3.3297	4.00478			Homeostatic	1.39384	3.3419	1.95453	2.57423	0	0
		Plaque	0.514446		Plaque	0.685397		Plaque	0.454258		Plaque	0.348455		NFT	0		NFT	0		NFT	0.0511525		NFT	3.157										Homeostatic	0	0	3.19201	2.53913	0	5.59612			Homeostatic	0	2.55212	2.55212	0	0	0
		Plaque	0.538953		Plaque	0.402191		Plaque	0.231704		Plaque	0.187798		NFT	0.39794		NFT	0		NFT	0		NFT	0.916454										Homeostatic	0	0	2.46902	3.11891	0	4.00832			Proinflammatory	0	2.6174	0	1.26413	0	1.80501
		Plaque	0.383217		Plaque	0.249877		Plaque	0.124939		Plaque	0.142668		NFT	0.194575		NFT	0		NFT	0.0184834		NFT	0.974732										Homeostatic	0	0	4.90807	0	3.15258	4.82173			Proinflammatory	0	1.70317	1.17732	1.17732	0	1.70317
		Plaque	0.440295		Plaque	0.588613		Plaque	0.165367		Plaque	0.557478		NFT	0		NFT	0		NFT	0		NFT	2.88705										Homeostatic	2.73834	0	4.55386	3.79288	2.94846	3.70791			Homeostatic	0	3.18199	1.3576	0	0	0
		Plaque	0.447158		Plaque	0.550228		Plaque	0.255273		Plaque	0.243038		NFT	0		NFT	0		NFT	0		NFT	1.78533										Homeostatic	2.3737	0	3.68759	2.3737	0	4.58875			Homeostatic	0	2.65395	0	2.02881	0	0
		Plaque	1.48945		Plaque	0.867092		Plaque	0.134699		Plaque	0.176091		NFT	0		NFT	0		NFT	0		NFT	2.33244										Homeostatic	0	0	3.39978	3.39978	3.01087	3.67908			Homeostatic	0	2.95692	1.28247	1.82633	0	2.17663
		Plaque	0.504395		Plaque	0.452298		Plaque	0.357511		Plaque	0.335792		NFT	0		NFT	0		NFT	0		NFT	1.23045										Homeostatic	0	0	0	0	0	3.23203			Homeostatic	1.03084	2.1058	0	0	1.03084	1.03084
		Plaque	0.176091		Plaque	0.322219		Plaque	0.217484		Plaque	0.361728		NFT	0.0579919		NFT	0		NFT	0		NFT	1.49929										Homeostatic	0	0	0	0	0	0			Proinflammatory	0	2.94402	0	1.52571	0	0
		Plaque	0.221849		Plaque	0		Plaque	0		Plaque	0.0280287		NFT	0.119186		NFT	0		NFT	0.0434657		NFT	0.344496										Homeostatic	0	0	3.18199	3.85417	0	3.18199			Homeostatic	0	2.86359	1.32284	1.32284	0	0
		Plaque	0.11115		Plaque	0.730378		Plaque	0.11115		Plaque	0.176091		NFT	0.0746336		NFT	0		NFT	0.013364		NFT	0.20242										Homeostatic	0	0	3.91242	3.91242	2.85301	4.59552			Proinflammatory	0	3.32927	0	0	1.47356	2.24197
		Plaque	0.294956		Plaque	0.18406		Plaque	0.191886		Plaque	0.0457575		NFT	0		NFT	0		NFT	0		NFT	1.72819										Homeostatic	0	0	4.52983	0	2.52316	4.64642			Homeostatic	0	3.01516	0	0	0	0
		Plaque	0.444452		Plaque	0.240332		Plaque	0.093117		Plaque	0.093117		NFT	0.535392		NFT	0.0621479		NFT	0		NFT	1.18665										Homeostatic	0	0	4.55163	3.19649	2.54344	3.58823			Homeostatic	0	2.22766	1.63687	0	0	0
		Plaque	0.14842		Plaque	0		Plaque	0.00796893		Plaque	0.490323		NFT	0.124939		NFT	0		NFT	0		NFT	1.9345										Proinflammatory	3.92694	0	3.92694	2.59807	3.2533	4.32581			Homeostatic	0	1.84763	0	0	0	0
		Plaque	0.628389		Plaque	0.74938		Plaque	0.474328		Plaque	0.927449		NFT	0.0347621		NFT	0		NFT	0		NFT	2.09459										Homeostatic	0	0	3.86859	3.86859	3.47352	3.47352			Homeostatic	0	0	0	0	0	0
		Plaque	0.724276		Plaque	0.906335		Plaque	0.322219		Plaque	0.766413		NFT	0.0746336		NFT	0		NFT	0		NFT	0.747703										Homeostatic	2.45236	0	3.49186	4.45348	3.10151	2.45236			Homeostatic	0	3.3014	0	0	0	0
		Plaque	0.470335		Plaque	0.0567276		Plaque	0.0567276		Plaque	0.269622		NFT	0		NFT	0		NFT	0		NFT	0.778151										Homeostatic	2.22692	0	4.07583	2.86463	0	2.86463			Homeostatic	0	2.19226	1.84113	0	0	0
		Plaque	0.435229		Plaque	0.0690809		Plaque	0.0289637		Plaque	0.541923		NFT	0.0222764		NFT	0		NFT	0.0330003		NFT	1.49025										Homeostatic	2.12261	0	4.77615	3.63137	2.75404	4.20732			Homeostatic	0	2.57782	0	0	1.23363	1.23363
		Plaque	0.939242		Plaque	0.982774		Plaque	0.671584		Plaque	0.875061		NFT	0		NFT	0		NFT	0		NFT	0.419129										Proinflammatory	2.29141	0	3.99514	5.79876	2.29141	4.39445			Homeostatic	0	2.85687	0	0	0	0
		Plaque	0.326584		Plaque	0.859884		Plaque	0.704203		Plaque	0.82193		NFT	0.141329		NFT	0.0321847		NFT	0		NFT	0.820555										Homeostatic	0	0	3.72931	0	3.05989	4.63109			Homeostatic	0	2.26759	1.15185	0	0	0
		Plaque	0.459747		Plaque	0.598855		Plaque	0.579111		Plaque	0.696408		NFT	0.582582		NFT	0.113357		NFT	0.0953835		NFT	1.22093										Homeostatic	0	0	3.70774	3.03883	0	4.7036			Homeostatic	0	3.71618	0	0	0	2.0392
		Plaque	0.218843		Plaque	0		Plaque	0.357146		Plaque	0.293477		NFT	0		NFT	0		NFT	0		NFT	1.99826										Homeostatic	0	0	0	3.20895	0	5.3696			Homeostatic	0	1.77122	0	0	0	0
		Plaque	0.510644		Plaque	0.998389		Plaque	0.404327		Plaque	0.820274		NFT	0.113943		NFT	0		NFT	0.380211		NFT	0.30103										Homeostatic	3.37993	0	3.77398	4.96175	0	2.72027			Proinflammatory	0	4.19939	2.11553	0	0	0
		Plaque	0.154902		Plaque	0.0687158		Plaque	0.485316		Plaque	0.241262		NFT	0.263241		NFT	0		NFT	0.0669468		NFT	1.23045										Homeostatic	0	0	3.70194	0	0	5.06955			Homeostatic	0	2.37385	0	0	0	0
		Plaque	0		Plaque	0.109144		Plaque	0		Plaque	0.234083		NFT	0		NFT	0		NFT	0		NFT	1.81425										Homeostatic	0	0	4.14287	0	3.07552	5.80386			Proinflammatory	0	3.00356	0	2.35883	0	1.75601
		Plaque	0.349722		Plaque	0.960737		Plaque	0.540902		Plaque	0.575501		NFT	0		NFT	0.146128		NFT	0.352183		NFT	1.233										Proinflammatory	2.20652	0	4.09905	4.43717	3.7868	4.87019			Homeostatic	0	3.3719	0	1.4173	0	1.4173
		Plaque	0.234686		Plaque	0.0791812		Plaque	0.102662		Plaque	0.469822		NFT	0.10721		NFT	0.152288		NFT	0.214844		NFT	0.978637										Homeostatic	0	0	4.1905	2.33153	2.97488	3.64217			Homeostatic	0	3.27368	0	0	0	0
		Plaque	0.176091		Plaque	0.422074		Plaque	0.165626		Plaque	0.482261		NFT	0		NFT	0		NFT	0.176091		NFT	1.20412										Homeostatic	0	0	4.45139	3.94831	0	4.45139			Proinflammatory	0	0	0	0	0	0
		Plaque	0.642355		Plaque	0.419895		Plaque	0.142668		Plaque	0.564271		NFT	0		NFT	0		NFT	0		NFT	0.875061										Homeostatic	2.46507	0	2.46507	2.46507	3.11478	5.21489			Homeostatic	0	1.6751	1.15363	0	0	0
		Plaque	0.188628		Plaque	0.43585		Plaque	0.330023		Plaque	0.626353		NFT	0.0791812		NFT	0		NFT	0.146128		NFT	0.623249										Homeostatic	3.57577	0	3.97186	2.91023	2.91023	5.7478			Homeostatic	0	3.55888	0	0.995543	0	0
		Plaque	0.212089		Plaque	0.204622		Plaque	0.0457575		Plaque	0.364516		NFT	0.20412		NFT	0		NFT	0.414973		NFT	0.681241										Homeostatic	2.3545	0	2.3545	3.38773	2.99902	3.66693			Homeostatic	0	2.85352	0	0	0	0
		Plaque	0.548584		Plaque	0.75208		Plaque	0.839003		Plaque	1.04043		NFT	0.379298		NFT	0.179726		NFT	0.0143582		NFT	1.19373										Homeostatic	1.88931	0	4.50907	3.54642	3.15527	5.257			Homeostatic	0	1.91997	1.58524	0	1.58524	2.53698
		Plaque	0		Plaque	0		Plaque	1.7631		Plaque	1.11249		NFT	0.60206		NFT	0.30103		NFT	0		NFT	0.845098										Homeostatic	0	0	4.14229	2.92848	2.92848	5.02021			Homeostatic	0	0	0	0	0	2.27716
		Plaque	0		Plaque	0		Plaque	1.77918		Plaque	1.15635		NFT	0.30103		NFT	0		NFT	0		NFT	1.44716										Homeostatic	2.53164	0	3.57577	2.53164	3.18421	3.18421			Homeostatic	0	3.19089	2.17134	0	0	0
		Plaque	0		Non-plaque	0		Plaque	1.65493		Plaque	1.22862		NFT	0.30103		NFT	0		NFT	0		NFT	1.74819										Homeostatic	0	0	4.95386	2.28188	3.45892	4.06334			Homeostatic	0	3.50162	1.72198	0	0	0
		Plaque	0		Non-plaque	0		Plaque	1.67162		Plaque	1.267		NFT	0.335792		NFT	0.263241		NFT	0		NFT	1.46489										Homeostatic	0	0	4.80776	3.72535	0	5.04243			Proinflammatory	0.754958	2.04964	1.18021	1.18021	0.754958	0.754958
		Plaque	0		Non-plaque	0.0696359		Plaque	1.42529		Plaque	0.918642		NFT	0.279458		NFT	0.347266		NFT	0.1868		NFT	0.974794										Homeostatic	2.63212	0	2.63212	2.63212	3.68159	5.73876			Homeostatic	0	3.33578	1.38908	0	0	1.38908
		Non-plaque	0.09691		Non-plaque	0		Plaque	1.15381		Plaque	0.790888		NFT	0.0996253		NFT	0.0849435		NFT	0.0404287		NFT	0.935518										Homeostatic	0	0	4.78789	4.50298	0	5.34393			Homeostatic	0	2.30898	1.71056	0	0	2.82508
		Non-plaque	0.130334		Non-plaque	0		Plaque	1.0853		Plaque	0.674255		NFT	0.0259788		NFT	0.0609564		NFT	0.0736932		NFT	0.664307										Proinflammatory	0	0	5.55433	2.96436	4.02797	6.40955			Homeostatic	0	2.62576	0	0	0	1.66235
		Non-plaque	0.129634		Non-plaque	0.0483047		Plaque	1.29874		Plaque	0.604908		NFT	0.130334		NFT	0		NFT	0.0479236		NFT	0.0543577										Homeostatic	0	0	0	4.94315	3.18643	5.45112			Homeostatic	0	3.0641	0	1.48218	1.48218	0
		Non-plaque	0.136838		Non-plaque	0.416423		Plaque	1.35088		Plaque	0.827998		NFT	0.159386		NFT	0.0239122		NFT	0.0502411		NFT	1.95095										Homeostatic	0	0	4.22616	5.09995	2.88275	4.30507			Homeostatic	0	0	0	0	0	0
		Non-plaque	0.0334238		Non-plaque	0		Plaque	1.40986		Plaque	0.827201		NFT	0.0843209		NFT	0.293205		NFT	0.0778868		NFT	1.09877										Homeostatic	0	3.07257	3.74229	3.74229	2.42468	2.42468			Homeostatic	0	3.53676	0	0	0	2.03746
		Non-plaque	0.0539818		Non-plaque	0.0889411		Plaque	1.06959		Plaque	1.11717		NFT	0		NFT	0		NFT	0		NFT	0.992701										Homeostatic	0	2.68266	2.68266	4.41575	0	4.70041			Homeostatic	0	2.36638	2.00676	0	0	2.00676
		Non-plaque	0.129634		Non-plaque	0.140619		Plaque	1.30866		Plaque	0.962929		NFT	0.176091		NFT	0		NFT	0		NFT	0.574031										Proinflammatory	2.79418	2.1604	3.45627	3.85116	2.1604	2.79418			Homeostatic	0	2.06597	1.00182	0	0	1.81966
		Non-plaque	0.0511525		Non-plaque	0.049218		Plaque	1.31031		Plaque	0.939088		NFT	0		NFT	0		NFT	0		NFT	0.929419										Homeostatic	0	0	3.13139	4.02114	2.48097	3.13139			Homeostatic	0	2.02224	0	0	0	0
		Non-plaque	0		Non-plaque	0		Plaque	1.02548		Plaque	0.852663		NFT	0.237361		NFT	0		NFT	0		NFT	1.36344										Homeostatic	0	0	2.52951	0	2.52951	3.57353			Homeostatic	0	2.96262	1.19197	0	0	0
		Non-plaque	0.0248236		Non-plaque	0		Plaque	1.20071		Plaque	0.794139		NFT	0.0140865		NFT	0.0537958		NFT	0.0862816		NFT	0.879808										Homeostatic	0	0	3.77606	3.49599	0	4.32581			Homeostatic	1.06948	2.52439	0	0	0	1.06948
		Non-plaque	0.049218		Non-plaque	0		Non-plaque	0.0413927		Non-plaque	0.0413927		NFT	0.0299632		NFT	0.00683942		NFT	0.132626		NFT	1.10834										Proinflammatory	2.63873	0	4.18931	3.2955	2.0146	4.3691			Homeostatic	0	3.04435	1.86463	1.03597	0	0
		Non-plaque	0		Non-plaque	0		Non-plaque	0.568202		Non-plaque	0.146128		NFT	0.169751		NFT	0		NFT	0.10067		NFT	1.537										Homeostatic	0	0	3.12965	3.80068	3.12965	3.95164			Homeostatic	0	3.05547	0	0	1.35845	2.53057
		Non-plaque	0.0532455		Non-plaque	0.496007		Non-plaque	0.251056		Non-plaque	0.0184834		NFT	0.0147233		NFT	0.0219018		NFT	0.0561159		NFT	1.26758										Homeostatic	0	0	2.41721	4.73056	2.41721	3.06475			Homeostatic	0	3.80306	0	0	0	1.77001
		Non-plaque	0.162727		Non-plaque	0		Non-plaque	0		Non-plaque	0.136838		NFT	0		NFT	0		NFT	0		NFT	0.690196										Homeostatic	0	0	4.42032	5.40312	3.26837	4.16155			Homeostatic	0	2.53313	1.19953	0	1.19953	1.72938
		Non-plaque	0.176091		Non-plaque	0		Non-plaque	0		Non-plaque	0.0170333		NFT	0.195396		NFT	0.237361		NFT	0.31079		NFT	2.07687										Homeostatic	0	0	2.65641	4.10434	2.03111	3.70709			Homeostatic	0	3.22698	1.61619	0	0	0
		Non-plaque	0.247155		Non-plaque	0		Non-plaque	0.196875		Non-plaque	0.0308139		NFT	0.0334238		NFT	0		NFT	0.447158		NFT	1.5164										Proinflammatory	0	0	4.48115	4.48115	4.88284	0			Proinflammatory	0	3.27345	0.880138	0	0	1.65512
		Non-plaque	0.0821868		Non-plaque	0.0543577		Non-plaque	0.240332		Non-plaque	0.156786		NFT	0.176091		NFT	0		NFT	0.154902		NFT	2.77316										Homeostatic	0	0	2.57535	4.45378	2.57535	4.70251			Homeostatic	0	1.89314	0	0	0	2.508
		Non-plaque	0.176091		Non-plaque	0		Non-plaque	0.0669468		Non-plaque	0.11115		NFT	0.544068		NFT	0.176091		NFT	0.39794		NFT	1.12222										Homeostatic	0	2.83096	4.17203	3.71123	0	4.17203			Homeostatic	0	3.35559	0	0	1.49466	0
		Non-plaque	0		Non-plaque	0.0571429		Non-plaque	0.0555173		Non-plaque	0.0193052		NFT	0.30103		NFT	0		NFT	0.477121		NFT	2.30392										Homeostatic	0	2.73026	3.93533	3.60665	0	2.73026			Proinflammatory	0	2.65088	0	0	0	2.38646
		Non-plaque	0.0669468		Non-plaque	0		Non-plaque	0.224396		Non-plaque	0.0367228		NFT	0.234766		NFT	0		NFT	0.167819		NFT	1.27311										Homeostatic	0	0	3.48878	3.48878	2.82572	4.38658			Homeostatic	0	2.66424	0	0	0	1.69605
		Non-plaque	0		Non-plaque	0		Non-plaque	0.0791812		Non-plaque	0.214844		NFT	0.191886		NFT	0.0669468		NFT	0.243038		NFT	1.43537										Homeostatic	0	0	2.75818	0	0	3.41911			Homeostatic	0	2.72825	2.72825	2.26006	0	0
		Non-plaque	0.411304		Non-plaque	0.0991315		Non-plaque	0.130334		Non-plaque	0.130334		NFT	0.248178		NFT	0.0263289		NFT	0.232573		NFT	1.809										Homeostatic	2.57199	0	3.76865	2.95167	0	4.58226			Proinflammatory	0	2.73817	1.03224	0	1.03224	2.10771
		Non-plaque	0.154902		Non-plaque	0		Non-plaque	0.129634		Non-plaque	0		NFT	0.264818		NFT	0.049218		NFT	0.531479		NFT	1.81611										Homeostatic	0	0	0	4.44305	0	4.84458			Homeostatic	0	2.01799	2.01799	2.01799	2.01799	2.01799
		Non-plaque	0.154902		Non-plaque	0.0334238		Non-plaque	0.0255541		Non-plaque	0.0612697		NFT	0.380211		NFT	0.146128		NFT	0.414973		NFT	1.36549										Homeostatic	2.07308	3.36027	3.0841	3.57645	2.07308	2.70126			Proinflammatory	0	2.05784	0	0	0	1.18673
		Non-plaque	0.454258		Non-plaque	0		Non-plaque	0		Non-plaque	0.0791812		NFT	0.20412		NFT	0		NFT	0.579784		NFT	1.83569										Homeostatic	0	2.45527	2.45527	3.77502	0	2.45527			Homeostatic	0	2.63013	2.63013	1.66617	0	1.66617
		Non-plaque	0.0347621		Non-plaque	0.0579919		Non-plaque	0		Non-plaque	0.496007		NFT	0.346108		NFT	0.0859146		NFT	0.532277		NFT	1.71861										Homeostatic	3.02381	0	3.02381	3.69235	0	0			Homeostatic	0	2.2547	2.2547	2.89397	2.2547	0
		Non-plaque	0.181844		Non-plaque	0.133894		Non-plaque	0.0177288		Non-plaque	0.0347621		NFT	0.324511		NFT	1.06279		NFT	0.492916		NFT	1.06279										Homeostatic	0	0	2.53377	4.65784	0	3.18643			Proinflammatory	0	1.95193	0	1.95193	0	2.30891
		Non-plaque	0		Non-plaque	0.245727		Non-plaque	0		Non-plaque	0.0791812		NFT	0.20412		NFT	0.30103		NFT	0.20412		NFT	1.24055										Homeostatic	2.57872	0	3.90643	3.23319	0	4.12554			Homeostatic	0	2.23136	0	1.64021	0	0
		Non-plaque	0.01524		Non-plaque	0.0157943		Non-plaque	0		Non-plaque	0.0362122		NFT	0.263241		NFT	0		NFT	0.500602		NFT	1.34895										Homeostatic	2.64844	0	3.52135	3.69873	2.64844	4.60006			Homeostatic	0	0	2.75818	2.75818	0	0
		Non-plaque	0.151268		Non-plaque	0.31742		Non-plaque	0.0543577		Non-plaque	0.113943		NFT	0.262862		NFT	0.0511525		NFT	0.646196		NFT	1.49411										Homeostatic	2.33321	0	3.86189	2.33321	3.36498	4.72501			Homeostatic	0	1.91181	1.35652	1.35652	0	1.35652
		Non-plaque	0.337242		Non-plaque	0.528274		Non-plaque	0		Non-plaque	0.282547		NFT	0.30103		NFT	0.583577		NFT	1.49136		NFT	1.51631										Homeostatic	0	2.46803	3.90391	4.73962	3.65834	3.11787			Homeostatic	0	3.06892	0	0	0	1.05268
		Non-plaque	0.202105		Non-plaque	0.0606978		Non-plaque	0.0688813		Non-plaque	0.148063		NFT	0.472712		NFT	0.338819		NFT	0.642854		NFT	1.26539										Homeostatic	0	2.53805	2.53805	2.53805	0	0			Homeostatic	0	2.1741	2.1741	0	0	0
		Non-plaque	0.275223		Non-plaque	0.249267		Non-plaque	0.0395085		Non-plaque	0.0488486		NFT	0.327359		NFT	0.352183		NFT	1.02633		NFT	0.948168										Homeostatic	0	2.57535	3.22969	2.57535	0	3.22969			Homeostatic	0	3.09931	1.01712	0	0	0
		Non-plaque	1.00807		Non-plaque	0.0163904		Non-plaque	0.0395085		Non-plaque	0.0488486		NFT	0.296913		NFT	0.0465761		NFT	0.239512		NFT	1.16165										Homeostatic	0	0	3.40071	4.07705	0	4.07705			Homeostatic	0	2.90887	0	0	0	0
		Non-plaque	0.113943		Non-plaque	0		Non-plaque	0.0217192		Non-plaque	0.0523881		NFT	0.57265		NFT	0.652062		NFT	0.228009		NFT	2.48374										Homeostatic	0	0	3.983	3.30831	2.92097	3.8044			Proinflammatory	0	1.13239	1.98913	1.64983	0	1.98913
		Non-plaque	0.171184		Non-plaque	0.51491		Non-plaque	0		Non-plaque	0.0347621		NFT	0.245982		NFT	0.0927541		NFT	0.169142		NFT	0.985277										Homeostatic	0	2.64054	4.52337	3.69044	3.29738	2.64054			Proinflammatory	1.43192	2.3571	0	0	0	0
		Non-plaque	1.02907		Non-plaque	0.155888		Non-plaque	0.38739		Non-plaque	0.515874		NFT	0.285236		NFT	0.51663		NFT	0.109144		NFT	1.5511										Homeostatic	0	0	2.45722	3.10659	2.45722	4.17491			Proinflammatory	0	2.23807	0.983965	0	0	2.66725
		Non-plaque	0.278754		Non-plaque	0		Non-plaque	0.0734289		Non-plaque	0.349635		NFT	0.254122		NFT	0.377618		NFT	0.327116		NFT	1.67104										Homeostatic	0	0	3.85946	0	0	2.80214			Homeostatic	0	2.59942	0	0	1.12362	1.63938
		Non-plaque	1.18778		Non-plaque	0		Non-plaque	0.0442037		Non-plaque	0.01524		NFT	0.266661		NFT	0.0274382		NFT	0.061518		NFT	1.35008										Homeostatic	0	0	3.49496	0	0	0			Homeostatic	0	1.67775	0	0	0	1.15586
		Non-plaque	0.265032		Non-plaque	0.146128		Non-plaque	0.574031		Non-plaque	0.133894		NFT	0.31627		NFT	0.206054		NFT	0.330993		NFT	1.76503										Homeostatic	2.37282	0	3.01824	3.01824	3.01824	3.90476			Homeostatic	0	3.11552	0	0	0	0
		Non-plaque	0.51491		Non-plaque	0.09691		Non-plaque	0.0274382		Non-plaque	0.093117		NFT	0.485316		NFT	0.845098		NFT	0.424415		NFT	1.85213										Homeostatic	2.48601	2.86333	5.14578	4.28477	3.80784	3.80784			Homeostatic	0	2.7639	1.88299	0	1.05002	1.88299
		Non-plaque	0.253851		Non-plaque	0.0945561		Non-plaque	0.0871502		Non-plaque	0.292912		NFT	0.389971		NFT	0.205762		NFT	0.294399		NFT	1.58323										Proinflammatory	0	1.91206	5.15911	3.85304	3.72253	5.2539			Homeostatic	0	2.32651	0	0	0	2.49243
		Non-plaque	0.130334		Non-plaque	0.00877392		Non-plaque	0		Non-plaque	0.69897		NFT	0.276206		NFT	0.0310342		NFT	0.267606		NFT	1.90228										Homeostatic	0	0	2.58324	3.23789	2.58324	3.91121			Homeostatic	0	1.9587	0	0	0	0
		Non-plaque	0.352183		Non-plaque	0.227798		Non-plaque	0		Non-plaque	0.151268		NFT	0.490086		NFT	0.307561		NFT	0.435729		NFT	1.456										Homeostatic	0	2.38348	0	2.38348	2.38348	3.02941			Homeostatic	0	3.60519	2.29729	1.38189	0	0
		Non-plaque	0.340283		Non-plaque	0.387257		Non-plaque	0.0107239		Non-plaque	0.0211893		NFT	0.576253		NFT	0.377418		NFT	0.712131		NFT	3.0644										Homeostatic	0	0	3.07947	3.07947	0	3.74936			Homeostatic	0	2.31656	1.39796	0	0	0
		Non-plaque	0.154902		Non-plaque	0.0367228		Non-plaque	0.558466		Non-plaque	0.107515		NFT	0.0354723		NFT	0.272385		NFT	0.219997		NFT	1.08681										Homeostatic	0	0	3.54806	5.19837	0	4.37877			Proinflammatory	1.08273	1.59035	0	0	1.08273	1.08273
		Non-plaque	0.400925		Non-plaque	0.827998		Non-plaque	0.0474247		Non-plaque	0.16481		NFT	0		NFT	0		NFT	0.106053		NFT	1.14148										Homeostatic	0	0	3.85304	2.52845	0	4.53552			Homeostatic	0	3.93859	1.98695	2.34563	0	0
		Non-plaque	0.873163		Non-plaque	0.0579919		Non-plaque	0.130334		Non-plaque	0.20412		NFT	0.106455		NFT	0.191886		NFT	0.282547		NFT	0.930836										Homeostatic	0	0	0	3.60665	0	3.60665			Proinflammatory	0	2.09246	0	0	0	0
		Non-plaque	0.224396		Non-plaque	0.598855		Non-plaque	0		Non-plaque	0.356547		NFT	0.312311		NFT	0.0829742		NFT	0.0829742		NFT	0.784455										Homeostatic	0	0	4.09526	4.09526	3.69809	4.37877			Homeostatic	0	2.78401	0.923613	0	0	0.923613
		Non-plaque	0.444636		Non-plaque	0.306051		Non-plaque	0.104735		Non-plaque	0.449969		NFT	0.118099		NFT	0.0511525		NFT	0.287242		NFT	2.44375										Homeostatic	0	0	0	3.20063	0	0			Homeostatic	0	3.22504	0	0	0	2.74037
		Non-plaque	0.2156		Non-plaque	0.317844		Non-plaque	0.189056		Non-plaque	0.329675		NFT	0		NFT	0		NFT	0.477121		NFT	3.11694										Homeostatic	3.27019	0	4.34315	3.27019	0	4.62758			Homeostatic	0	3.06461	0	2.74663	1.36558	0
		Non-plaque	0.288065		Non-plaque	0.518514		Non-plaque	0.267862		Non-plaque	0.355012		NFT	0.176091		NFT	0.0669468		NFT	0		NFT	1.91204										Proinflammatory	0	0	3.61658	3.76688	4.01304	4.69711			Homeostatic	0	3.45552	2.5855	0	0	0
		Non-plaque	0.29595		Non-plaque	0		Non-plaque	0.113943		Non-plaque	0.243038		NFT	0.221849		NFT	0		NFT	0.124939		NFT	2.29667										Homeostatic	4.60038	0	4.60038	5.84594	3.91723	5.28849			Homeostatic	0	3.50622	2.13523	0	0	0
		Non-plaque	0.465539		Non-plaque	0.235351		Non-plaque	0.243038		Non-plaque	0.260412		NFT	0.263241		NFT	0.0669468		NFT	0.243038		NFT	2.02837										Homeostatic	0	0	2.41349	2.41349	3.45058	3.45058			Homeostatic	0	3.28961	0	0	0	1.90814
		Non-plaque	0.454845		Non-plaque	0.4041		Non-plaque	0.156074		Non-plaque	0.139368		NFT	0.39794		NFT	0.243038		NFT	0.30103		NFT	1.82607										Proinflammatory	0	0	3.47858	2.43984	0	3.75852			Homeostatic	0	3.54588	1.01961	0	0	1.51385
		Non-plaque	0.381853		Non-plaque	0.628389		Non-plaque	0.201899		Non-plaque	0.154902		NFT	0.244415		NFT	0.0188853		NFT	0.0710634		NFT	2.16468										Homeostatic	0	0	0	0	3.95164	3.95164			Homeostatic	0	3.29279	1.15052	0	0	2.01216
		Non-plaque	0.624336		Non-plaque	0.233725		Non-plaque	0.20036		Non-plaque	0.227798		NFT	0		NFT	0		NFT	0.30103		NFT	1.49136										Proinflammatory	0	0	0	5.29999	3.53289	5.11867			Proinflammatory	0	2.68266	0	0	0	0
		Non-plaque	0.521325		Non-plaque	0.230992		Non-plaque	0.745862		Non-plaque	0.562793		NFT	0.335792		NFT	0.812913		NFT	0.367977		NFT	1.19957										Homeostatic	2.40888	0	3.44567	3.72535	2.40888	3.05602			Homeostatic	0	2.70538	0	0	0	0
		Non-plaque	0.210853		Non-plaque	0.483238		Non-plaque	0.547702		Non-plaque	0.355012		NFT	0.318759		NFT	0.167973		NFT	0.39794		NFT	1.34733										Homeostatic	0	3.4234	0	0	0	4.10011			Homeostatic	0	1.82874	1.28454	0	0	2.64369
		Non-plaque	0.0820385		Non-plaque	0.18089		Non-plaque	0.861551		Non-plaque	0.659685		NFT	0.0579919		NFT	0		NFT	0		NFT	1.49732										Homeostatic	0	0	3.09948	2.45042	3.09948	3.76983			Homeostatic	0	2.76944	1.31322	0	0	0
		Non-plaque	0.120294		Non-plaque	0.153228		Non-plaque	0.251812		Non-plaque	0.30103		NFT	0.254033		NFT	0.491721		NFT	0.348455		NFT	1.46698										Homeostatic	0	0	0	4.00832	2.67508	2.67508			Homeostatic	0	3.38957	0	1.16443	0	0
		Non-plaque	0.445173		Non-plaque	0.497325		Non-plaque	0.932414		Non-plaque	0.769551		NFT	0		NFT	0		NFT	0.30103		NFT	1.47712										Homeostatic	0	2.23957	4.08975	3.75995	3.26453	3.75995			Homeostatic	0	1.78019	0	0	0	0
		Non-plaque	0.282547		Non-plaque	0.0258073		Non-plaque	0.978255		Non-plaque	0.445713		NFT	0		NFT	0		NFT	0		NFT	2.7255										Homeostatic	0	0	4.15721	3.47959	0	5.06407			Homeostatic	0	2.62993	1.66599	2.46192	0	0
		Non-plaque	0.0693265		Non-plaque	0.41407		Non-plaque	0.547321		Non-plaque	0.607737		NFT	0		NFT	0		NFT	0.30103		NFT	1.30103										Homeostatic	0	0	2.28188	0	3.31	3.80612			Homeostatic	0	1.59238	2.17825	1.08442	1.59238	1.08442
		Non-plaque	0.41972		Non-plaque	0.458638		Non-plaque	0.767156		Non-plaque	0.685742		NFT	0.38818		NFT	0		NFT	0.124939		NFT	0.38818										Homeostatic	0	1.95193	2.57144	3.22562	2.57144	2.9511			Homeostatic	0	2.46482	0	1.30572	1.85328	0
		Non-plaque	0.244302		Non-plaque	0.121044		Non-plaque	0.225779		Non-plaque	0.320335		NFT	0.109144		NFT	0		NFT	0.196295		NFT	3.17168										Homeostatic	2.46408	0	3.11375	3.5043	2.46408	3.78443			Proinflammatory	0	0	2.57985	0	2.57985	0
		Non-plaque	0.179986		Non-plaque	0.127399		Non-plaque	0.0149772		Non-plaque	0.157939		NFT	0.492916		NFT	0		NFT	0		NFT	0.948847										Homeostatic	0	2.02423	3.03066	3.52198	2.02423	2.02423			Proinflammatory	1.14152	2.36008	1.14152	1.66071	0	1.14152
		Non-plaque	0.185046		Non-plaque	0.0766341		Non-plaque	0.4041		Non-plaque	0.427903		NFT	0		NFT	0		NFT	0.263241		NFT	1.36798										Homeostatic	0	0	3.01087	0	0	3.01087			Homeostatic	0	3.62951	1.43289	0	0	0.953743
		Non-plaque	0.138303		Non-plaque	0.245982		Non-plaque	0.318759		Non-plaque	0.30103		NFT	0		NFT	0		NFT	0		NFT	0.367977										Homeostatic	0	0	3.26776	2.612	2.612	3.94168			Homeostatic	0	4.14262	0	0	0	0
		Non-plaque	0.189056		Non-plaque	0.151861		Non-plaque	0.220988		Non-plaque	0.379494		NFT	0		NFT	0		NFT	0		NFT	0.954243										Homeostatic	2.56035	2.56035	3.75633	4.43772	3.21409	3.88693			Homeostatic	0	2.15179	0	0	0	1.06473
		Non-plaque	0.256962		Non-plaque	0.0808232		Non-plaque	0.0180982		Non-plaque	0.252181		NFT	0		NFT	0		NFT	0		NFT	0.176091										Homeostatic	3.94665	0	3.94665	0	3.94665	3.94665			Homeostatic	0	3.60317	1.69823	1.69823	0	0
		Non-plaque	0.268845		Non-plaque	0.46584		Non-plaque	0.160411		Non-plaque	0.340739		NFT	0.0570385		NFT	0		NFT	0.0149772		NFT	1.18314										Homeostatic	0	2.4543	2.4543	2.4543	3.49393	3.10354			Homeostatic	0	2.35278	1.06573	0	1.06573	2.15313
		Non-plaque	0.179445		Non-plaque	0.0369836		Non-plaque	0.108339		Non-plaque	0.194977		NFT	0.10067		NFT	0.0448123		NFT	0		NFT	1.20057										Homeostatic	2.45284	2.82921	4.08459	4.1702	1.84224	3.99096			Homeostatic	0	3.14546	0	0	1.54864	0
		Non-plaque	0.237361		Non-plaque	0.308583		Non-plaque	0.16481		Non-plaque	0.159058		Non-NFT	0.221849		Non-NFT	0		Non-NFT	0.0871502		Non-NFT	0.0871502										Homeostatic	1.7993	1.7993	3.05313	5.12097	2.78107	4.19856			Homeostatic	0	2.86088	0	0	0	0.915452
		Non-plaque	0.257125		Non-plaque	0.10721		Non-plaque	0.171935		Non-plaque	0.686381		Non-NFT	0.425969		Non-NFT	0		Non-NFT	0.221849		Non-NFT	0.342423										Homeostatic	0	3.18643	3.18643	4.25711	0	3.8587			Homeostatic	0	2.02509	2.38556	0.972367	0.972367	1.78046
		Non-plaque	0.102662		Non-plaque	0.11472		Non-plaque	0.201899		Non-plaque	0.282932		Non-NFT	0.30103		Non-NFT	0		Non-NFT	0.30103		Non-NFT	0.30103										Homeostatic	0	0	0	5.34912	3.97699	0			Homeostatic	0	2.43049	2.06808	0	0	1.82168
		Non-plaque	0.203167		Non-plaque	0.273001		Non-plaque	0.350876		Non-plaque	0.217128		Non-NFT	0.0511525		Non-NFT	0.0511525		Non-NFT	0.273001		Non-NFT	0.176091										Proinflammatory	2.90859	2.90859	0	0	2.90859	2.90859			Homeostatic	0	2.55158	1.9335	0	0	0
		Non-plaque	0.211299		Non-plaque	0.16481		Non-plaque	0.287242		Non-plaque	0.265702		Non-NFT	0.129634		Non-NFT	0		Non-NFT	0.18234		Non-NFT	0.457816										Homeostatic	2.60153	0	3.2569	3.2569	3.2569	2.60153			Homeostatic	0	3.17581	0	0	0	0
		Non-plaque	0		Non-plaque	0.321715		Non-plaque	0.138303		Non-plaque	0.260412		Non-NFT	0		Non-NFT	0		Non-NFT	0		Non-NFT	0.39794										Homeostatic	0	0	2.54777	2.54777	3.201	3.5928			Homeostatic	0	0	0	0	0	0
		Non-plaque	0.09691		Non-plaque	0.134082		Non-plaque	0.148939		Non-plaque	0.119975		Non-NFT	0		Non-NFT	0		Non-NFT	0		Non-NFT	0.30103										Homeostatic	2.45479	0	2.45479	4.51605	3.31817	5.17403			Homeostatic	0	3.3043	0	2.64722	0	0
		Non-plaque	0.187087		Non-plaque	0		Non-plaque	0.147215		Non-plaque	0.377664		Non-NFT	0.377418		Non-NFT	0.228479		Non-NFT	0.25092		Non-NFT	0.400161										Homeostatic	0	2.20079	3.50039	2.20079	2.20079	3.22272			Homeostatic	0	1.30142	2.19984	1.30142	0	1.30142
		Non-plaque	0.4166		Non-plaque	0.137633		Non-plaque	0.367977		Non-plaque	0.290565		Non-NFT	0		Non-NFT	0		Non-NFT	0		Non-NFT	0.30103										Homeostatic	2.8442	2.2076	4.83989	4.24561	3.62227	4.50017			Proinflammatory	0.979373	3.37647	2.39578	1.46454	0	0
		Non-plaque	0.106053		Non-plaque	0.0449671		Non-plaque	0.158923		Non-plaque	0.306051		Non-NFT	0.377418		Non-NFT	0.228479		Non-NFT	0.25092		Non-NFT	0.400161										Homeostatic	2.54344	0	4.26746	4.95357	0	4.66824			Homeostatic	0	2.15605	3.21895	3.12763	0	1.1575
		Non-plaque	0.311014		Non-plaque	0.196941		Non-plaque	0.169461		Non-plaque	0.162727		Non-NFT	0.0511525		Non-NFT	0.0511525		Non-NFT	0.273001		Non-NFT	0.176091										Homeostatic	0	2.75956	3.42054	4.31701	0	2.75956			Homeostatic	0	2.01629	0	0	0	0
		Non-plaque	0.0924708		Non-plaque	0.0599979		Non-plaque	0.634245		Non-plaque	0.498841		Non-NFT	0		Non-NFT	0		Non-NFT	0		Non-NFT	0.39794										Homeostatic	2.08904	0	3.10151	3.10151	2.08904	4.16967			Homeostatic	0	3.90594	0	0	0	0
		Non-plaque	0.173451		Non-plaque	0.135321		Non-plaque	0.367977		Non-plaque	0.244415		Non-NFT	0.129634		Non-NFT	0		Non-NFT	0.18234		Non-NFT	0.457816										Proinflammatory	2.22251	0	0	3.91965	2.85996	5.47932			Homeostatic	0	2.59005	0	0.932679	0	1.72703
		Non-plaque	0.0140107		Non-plaque	0.0125891		Non-plaque	0.326911		Non-plaque	0.683458		Non-NFT	0.588755		Non-NFT	0.394935		Non-NFT	0.562908		Non-NFT	0.279934										Homeostatic	0	0	0	3.98288	2.77564	3.16012			Homeostatic	0	3.03559	0	1.34298	0	0
		Non-plaque	0.130929		Non-plaque	0.221849		Non-plaque	0.334454		Non-plaque	0.170262		Non-NFT	0.0579919		Non-NFT	0		Non-NFT	0.410174		Non-NFT	0.251812										Homeostatic	0	2.08718	3.37583	4.27139	2.7163	4.16758			Homeostatic	0	2.32944	0	0	1.19937	2.53292
		Non-plaque	0.107064		Non-plaque	0.6173		Non-plaque	0.325573		Non-plaque	0.11472		Non-NFT	0		Non-NFT	0		Non-NFT	0.20412		Non-NFT	0.30103										Homeostatic	0	2.76721	3.97406	3.15151	2.13501	5.10629			Homeostatic	1.20002	2.70278	0	0	0	0
		Non-plaque	0.224396		Non-plaque	0.353418		Non-plaque	0.0700379		Non-plaque	0.0413927		Non-NFT	0.367977		Non-NFT	0.0871502		Non-NFT	0.522879		Non-NFT	0.761761										Homeostatic	3.3813	0	0	3.3813	3.3813	0			Homeostatic	0	2.50489	1.89027	0	1.33778	1.33778
		Non-plaque	0.309985		Non-plaque	0.995279		Non-plaque	0.275223		Non-plaque	0.370356		Non-NFT	0.30103		Non-NFT	0		Non-NFT	0.60206		Non-NFT	0.69897										Homeostatic	0	0	3.01578	3.68411	3.01578	3.9655			Homeostatic	0	2.87562	0	0	1.6456	1.6456
		Non-plaque	0		Non-plaque	0.581375		Non-plaque	0.360344		Non-plaque	0.336606		Non-NFT	0.352183		Non-NFT	0		Non-NFT	0		Non-NFT	0										Homeostatic	0	0	3.87936	3.20667	0	4.09836			Proinflammatory	0	2.83724	0	3.11017	0	1.02439
		Non-plaque	0.208276		Non-plaque	1.16098		Non-plaque	0.153977		Non-plaque	0.127243		Non-NFT	0.0405335		Non-NFT	0.0139358		Non-NFT	0.065596		Non-NFT	0.232112										Homeostatic	0	0	0	4.5208	0	4.5208			Homeostatic	0	0	0	0	0	0
		Non-plaque	1.64915		Non-plaque	0.467781		Non-plaque	0.192606		Non-plaque	0.311014		Non-NFT	0.524763		Non-NFT	0.745482		Non-NFT	0.430664		Non-NFT	0.0532455										Homeostatic	0	0	4.37988	2.50644	0	3.15796			Proinflammatory	0	0.982813	2.03964	2.40078	0	1.46878
		Non-plaque	0.483803		Non-plaque	0.51882		Non-plaque	0.254454		Non-plaque	0.202276		Non-NFT	0.16481		Non-NFT	0.141329		Non-NFT	0.567298		Non-NFT	0.634245										Homeostatic	0	0	3.24734	3.63976	3.92086	4.72071			Proinflammatory	0	2.06522	1.19261	0	1.19261	0
		Non-plaque	0.678448		Non-plaque	0.089998		Non-plaque	0.189056		Non-plaque	0.209027		Non-NFT	0.550907		Non-NFT	0.613959		Non-NFT	0.477121		Non-NFT	0.38818										Homeostatic	0	2.95828	4.17326	2.95828	2.31574	3.62513			Homeostatic	0	3.02979	0	0	0	0
		Non-plaque	0.236387		Non-plaque	0.10067		Non-plaque	0.154189		Non-plaque	0.133748		Non-NFT	0		Non-NFT	0		Non-NFT	0.124939		Non-NFT	0.30103										Homeostatic	0	0	0	0	0	2.72558			Homeostatic	1.50986	3.09813	0	2.71498	0	1.01633
		Non-plaque	0.665385		Non-plaque	0.360151		Non-plaque	0.100115		Non-plaque	0.159701		Non-NFT	0.221849		Non-NFT	0.124939		Non-NFT	0		Non-NFT	0.477121										Homeostatic	0	2.79058	2.15701	3.84741	0	3.99851			Homeostatic	0	2.48803	2.22766	0	0	0
		Non-plaque	0.458638		Non-plaque	0.483508		Non-plaque	0.00924066		Non-plaque	0.259404		Non-NFT	0.55145		Non-NFT	0.800717		Non-NFT	0.30963		Non-NFT	0.0170333										Homeostatic	0	0	3.7575	3.7575	0	3.36363			Homeostatic	0	3.54315	0	0	0	0
		Non-plaque	0.229337		Non-plaque	0.222907		Non-plaque	0		Non-plaque	0		Non-NFT	0.168122		Non-NFT	0.0857121		Non-NFT	0.12296		Non-NFT	0.569267										Homeostatic	2.37724	0	3.41199	3.02288	0	3.02288			Homeostatic	0	2.3623	0	0	0	0
		Non-plaque	0.458638		Non-plaque	0.0477728		Non-plaque	0.0511525		Non-plaque	0.199572		Non-NFT	0.510768		Non-NFT	0.439333		Non-NFT	0.851768		Non-NFT	0.00717858										Homeostatic	0	0	4.04436	3.64762	0	2.98019			Homeostatic	0	2.75168	1.98605	2.98871	0	1.98605
		Non-plaque	0.647817		Non-plaque	0.194977		Non-plaque	0.410174		Non-plaque	0.0757207		Non-NFT	0.30103		Non-NFT	0.176091		Non-NFT	0.845098		Non-NFT	0										Homeostatic	0	0	3.71944	3.05025	0	3.71944			Homeostatic	0	3.0151	0	0	0	0
		Non-plaque	0.244549		Non-plaque	0.0536849		Non-plaque	0.312025		Non-plaque	0		Non-NFT	0.30103		Non-NFT	0.30103		Non-NFT	0.30103		Non-NFT	0										Homeostatic	0	0	2.96786	3.85281	2.96786	2.32484			Homeostatic	0	2.64072	0	0	1.05098	0
		Non-plaque	0.21163		Non-plaque	0.38739		Non-plaque	0.257873		Non-plaque	0.0652667		Non-NFT	0.30103		Non-NFT	0		Non-NFT	0.278754		Non-NFT	0										Proinflammatory	1.78306	0	5.10161	5.34146	3.24806	4.65309			Homeostatic	0	2.61537	1.99281	0	0.949351	1.74956
		Non-plaque	0.156347		Non-plaque	0.212393		Non-plaque	0.19904		Non-plaque	0.12996		Non-NFT	0.454258		Non-NFT	0.196295		Non-NFT	0.713056		Non-NFT	0.0321847										Proinflammatory	2.02082	2.02082	3.97699	3.30241	3.02692	4.29032			Homeostatic	0	4.32909	0	0	0	0
		Non-plaque	0.627716		Non-plaque	0.467978		Non-plaque	0.367977		Non-plaque	0.172363		Non-NFT	0.509914		Non-NFT	0.208884		Non-NFT	0.167491		Non-NFT	0.167491										Homeostatic	0	2.75679	0	3.41768	2.75679	2.75679			Homeostatic	0	2.08102	2.08102	1.73608	0	2.337
		Non-plaque	0.225309		Non-plaque	0.318759		Non-plaque	0.230992		Non-plaque	0.282145		Non-NFT	0.367977		Non-NFT	0		Non-NFT	0.191886		Non-NFT	0.191886										Homeostatic	0	0	2.27637	3.30409	0	4.13018			Proinflammatory	0	3.02071	0	0	0	1.44715
		Non-plaque	0.513423		Non-plaque	0.241262		Non-plaque	0.290811		Non-plaque	0.241593		Non-NFT	0.620873		Non-NFT	0.307763		Non-NFT	0.563036		Non-NFT	0.0263289										Homeostatic	0	0	0	0	3.44371	3.83847			Homeostatic	0	2.25968	1.14581	0	0	2.25968
		Non-plaque	0.536243		Non-plaque	0.245513		Non-plaque	0.643583		Non-plaque	0.164509		Non-NFT	0.720159		Non-NFT	0		Non-NFT	0.243038		Non-NFT	0										Homeostatic	0	2.70256	3.36162	3.36162	2.0743	3.36162			Homeostatic	0	3.41017	0	0	0	0
		Non-plaque	0.483961		Non-plaque	0.517839		Non-plaque	0.328468		Non-plaque	0.218056		Non-NFT	0.0669468		Non-NFT	0		Non-NFT	0		Non-NFT	0.367977										Homeostatic	2.54994	0	3.20326	2.54994	2.54994	0			Homeostatic	0	3.12617	0	2.11169	0	2.36864
		Non-plaque	0.724861		Non-plaque	0.0180982		Non-plaque	1.23469		Non-plaque	0.867762		Non-NFT	0.243038		Non-NFT	0		Non-NFT	0.176091		Non-NFT	0.829304										Homeostatic	0	0	0	5.87383	4.27558	4.27558			Homeostatic	0	2.07521	1.50032	0	0	0
		Non-plaque	0.214844		Non-plaque	0.0511525		Non-plaque	1.03698		Non-plaque	1.10796		Non-NFT	0.321552		Non-NFT	0.219038		Non-NFT	0.310271		Non-NFT	0.607858										Homeostatic	2.22104	2.22104	3.73968	3.24457	0	2.22104			Homeostatic	0	1.28795	1.8327	0	0	1.28795
		Non-plaque	0.604835		Non-plaque	0.156786		Non-plaque	0.766522		Non-plaque	0.499486		Non-NFT	0.452298		Non-NFT	0.124939		Non-NFT	0.0669468		Non-NFT	1.15127										Homeostatic	0	0	3.48061	2.44175	3.97904	3.09042			Homeostatic	0	2.54164	1.58927	0	0	0
		Non-plaque	0.464623		Non-plaque	0.194575		Non-plaque	0.580049		Non-plaque	0.548375		Non-NFT	0.30103		Non-NFT	0		Non-NFT	0.09691		Non-NFT	0.740363										Homeostatic	0	0	4.14247	2.59463	2.59463	2.59463			Homeostatic	0	3.10648	1.21531	1.21531	0	1.21531
		Non-plaque	0.762804		Non-plaque	0.752216		Non-plaque	0.64015		Non-plaque	0.548185		Non-NFT	0		Non-NFT	0.09691		Non-NFT	0		Non-NFT	1.0607										Proinflammatory	0	0	4.01899	5.10555	3.34365	4.01899			Homeostatic	0	3.2353	0	0	0	1.23588
		Non-plaque	0.625044		Non-plaque	0.0163904		Non-plaque	0.506576		Non-plaque	0.388699		Non-NFT	0.255273		Non-NFT	0		Non-NFT	0		Non-NFT	0.414973										Homeostatic	0	0	3.89339	3.89339	0	4.29204			Homeostatic	0	2.66831	1.85101	0	0	1.30376
		Non-plaque	1.20175		Non-plaque	0.113943		Non-plaque	0.214844		Non-plaque	0.0334238		Non-NFT	0.212089		Non-NFT	0.14842		Non-NFT	0.159701		Non-NFT	0.876132										Homeostatic	0	0	3.50979	5.70738	2.20941	3.50979			Homeostatic	0	0	0	0	0	0
		Non-plaque	0.828604		Non-plaque	0.247784		Non-plaque	0.580662		Non-plaque	0.0444191		Non-NFT	0.176091		Non-NFT	0		Non-NFT	0		Non-NFT	0.210853										Homeostatic	0	0	2.75266	2.75266	3.41341	3.41341			Homeostatic	0	3.34497	0	0	0	1.31801
		Non-plaque	0.370356		Non-plaque	0.82823		Non-plaque	0.934183		Non-plaque	0.176091		Non-NFT	0.0921462		Non-NFT	0		Non-NFT	0		Non-NFT	0.461034										Homeostatic	0	0	0	0	0	4.34065			Homeostatic	0	3.42743	0	0	0	0
		Non-plaque	0.335792		Non-plaque	0.00290499		Non-plaque	0.667897		Non-plaque	0.0579919		Non-NFT	0.30103		Non-NFT	0.0791812		Non-NFT	0.0413927		Non-NFT	0.462398										Homeostatic	0	0	3.82522	3.43061	0	2.76931			Homeostatic	0	2.85609	1.31701	0	0	0
		Non-plaque	0.325389		Non-plaque	0.21455		Non-plaque	0.50901		Non-plaque	0.0944212		Non-NFT	0.234083		Non-NFT	0		Non-NFT	0		Non-NFT	0.51663										Homeostatic	2.15701	2.79058	4.34967	4.24574	3.17537	4.87496			Homeostatic	0	0	0	0	0	0
		Non-plaque	0.329059		Non-plaque	0.899684		Non-plaque	0.20412		Non-plaque	0.0791812		Non-NFT	0		Non-NFT	0		Non-NFT	0		Non-NFT	0.414973										Homeostatic	0	2.8972	2.8972	2.8972	0	3.56237			Homeostatic	0	3.20732	0	0	0	1.47877
		Non-plaque	0.112371		Non-plaque	0.205381		Non-plaque	1.03783		Non-plaque	0.183452		Non-NFT	0.417536		Non-NFT	0.634245		Non-NFT	0		Non-NFT	0.228479										Homeostatic	0	0	3.52166	3.52166	2.22031	3.52166			Homeostatic	1.02108	2.45592	2.45592	1.84508	0	2.59774
		Non-plaque	0.221849		Non-plaque	0.21455		Non-plaque	0.17916		Non-plaque	0.0913301		Non-NFT	1.22545		Non-NFT	0.817529		Non-NFT	0		Non-NFT	0.0457575										Homeostatic	0	0	0	0	0	3.46148			Homeostatic	0	1.99872	0	0	0	1.43265
		Non-plaque	1.31615		Non-plaque	0.716003		Non-plaque	0.263241		Non-plaque	0		Non-NFT	0.296482		Non-NFT	0		Non-NFT	0.0430346		Non-NFT	0.199572										Proinflammatory	0	0	3.90558	3.90558	3.90558	4.80972			Homeostatic	0	2.72959	0	0	0	0
		Non-plaque	0.269622		Non-plaque	0.110412		Non-plaque	0.836929		Non-plaque	0.0696359		Non-NFT	0.349335		Non-NFT	0.149762		Non-NFT	0.0705811		Non-NFT	0.216709										Homeostatic	0	3.05217	3.05217	3.44176	2.4052	4.40238			Proinflammatory	0	2.43936	2.18034	0	0	1.28549
		Non-plaque	0.221849		Non-plaque	0		Non-plaque	0.0854302		Non-plaque	0.423602		Non-NFT	0.2097		Non-NFT	0		Non-NFT	0.117386		Non-NFT	0.117386										Homeostatic	2.0427	0	3.05089	3.05089	3.7201	4.68567			Homeostatic	0	3.46548	1.81894	1.49145	0	1.00128
		Non-plaque	1.24481		Non-plaque	0.0280287		Non-plaque	0.18234		Non-plaque	0.354276		Non-NFT	0.501711		Non-NFT	0.160349		Non-NFT	0.0590448		Non-NFT	0.0805845										Homeostatic	0	0	3.73728	4.13477	2.42	3.06767			Proinflammatory	0	2.52	0	0	0	0
		Non-plaque	0.13622		Non-plaque	0.329059		Non-plaque	0.176091		Non-plaque	0.340902		Non-NFT	0.348455		Non-NFT	0		Non-NFT	0.116506		Non-NFT	0.228479										Homeostatic	1.80564	1.80564	3.5997	4.41088	2.78819	3.45009			Homeostatic	0	2.66881	2.0427	0	0	0
		Non-plaque	0.279841		Non-plaque	0.0217192		Non-plaque	0		Non-plaque	0.755875		Non-NFT	0.237361		Non-NFT	0		Non-NFT	0.237361		Non-NFT	0										Homeostatic	0	0	3.12305	3.12305	2.47298	4.01257			Proinflammatory	0	1.42337	2.61039	0	0	0
		Non-plaque	0.228742		Non-plaque	0.159701		Non-plaque	0.0901766		Non-plaque	0.31742		Non-NFT	0.09691		Non-NFT	0.492916		Non-NFT	0.191886		Non-NFT	0										Homeostatic	0	0	0	0	0	5.52545			Homeostatic	0	3.39652	0	0	0	0
		Non-plaque	0.619789		Non-plaque	0		Non-plaque	0.249877		Non-plaque	0.531479		Non-NFT	0.112422		Non-NFT	0		Non-NFT	0.189056		Non-NFT	0										Proinflammatory	0	0	4.66047	3.82571	3.58061	5.22277			Homeostatic	0	3.03926	0	1.40118	0.928214	0
		Non-plaque	0.0321847		Non-plaque	0.0228629		Non-plaque	0.0623422		Non-plaque	0.15315		Non-NFT	0		Non-NFT	0		Non-NFT	0		Non-NFT	0										Homeostatic	0	0	2.69031	2.69031	0	3.34894			Homeostatic	0	2.9127	0	0	0	0
		Non-plaque	0.0949755		Non-plaque	0.00934003		Non-plaque	0.0871502		Non-plaque	0.352183		Non-NFT	0.0649408		Non-NFT	0.27949		Non-NFT	0.198834		Non-NFT	0										Homeostatic	3.89339	0	0	0	0	3.22041			Homeostatic	0	3.32207	0	0	0	0
		Non-plaque	0.151268		Non-plaque	0.161851		Non-plaque	0		Non-plaque	0.2778		Non-NFT	0		Non-NFT	0		Non-NFT	0		Non-NFT	0										Homeostatic	2.12229	2.75369	4.35898	3.1377	3.28563	3.41447			Homeostatic	0	1.29301	1.83856	1.60254	0	0
		Non-plaque	0.0550476		Non-plaque	0.20412		Non-plaque	0.0908074		Non-plaque	0.235763		Non-NFT	0.09691		Non-NFT	0		Non-NFT	0.0511525		Non-NFT	0										Homeostatic	0	1.86725	2.85712	3.91669	3.13034	3.34471			Homeostatic	0	1.74014	1.20868	0	0	1.20868
		Non-plaque	0.0532455		Non-plaque	0.401401		Non-plaque	0.0871502		Non-plaque	0.352183		Non-NFT	0		Non-NFT	0		Non-NFT	0		Non-NFT	0										Homeostatic	0	0	0	2.38437	2.38437	3.69905			Proinflammatory	0	1.65136	0	0	0	1.65136
		Non-plaque	0.156998		Non-plaque	0.0413927		Non-plaque	0.226784		Non-plaque	0.288441		Non-NFT	0		Non-NFT	0		Non-NFT	0.30103		Non-NFT	0										Homeostatic	0	0	2.9945	2.9945	2.9945	4.56306			Homeostatic	0	1.22627	1.22627	1.76078	0	3.12132
		Non-plaque	0.626194		Non-plaque	0		Non-plaque	0		Non-plaque	0.484674		Non-NFT	0.124939		Non-NFT	0		Non-NFT	0		Non-NFT	0										Homeostatic	2.33742	0	4.44489	3.36949	0	3.86645			Homeostatic	0	1.80056	1.26031	0	0	0
		Non-plaque	0.193125		Non-plaque	0		Non-plaque	0.0202034		Non-plaque	0.279841		Non-NFT	0.0184834		Non-NFT	0		Non-NFT	0.0362122		Non-NFT	0										Homeostatic	0	0	3.24615	3.24615	0	3.63856			Homeostatic	0	3.1594	0	0	0	0
		Non-plaque	0.176091		Non-plaque	0		Non-plaque	0.0694214		Non-plaque	0.479047		Non-NFT	0.160579		Non-NFT	0		Non-NFT	0.0330003		Non-NFT	0										Homeostatic	2.53057	2.53057	3.8553	0	0	4.4058			Homeostatic	0	0	0	2.49158	1.3271	0
		Non-plaque	0.135663		Non-plaque	0.089052		Non-plaque	0.0142404		Non-plaque	0.39794		Non-NFT	0.123913		Non-NFT	0.133057		Non-NFT	0		Non-NFT	0.0121206										Homeostatic	0	0	2.70973	2.08102	0	3.76296			Homeostatic	0	3.19537	0	0	0	0
		Non-plaque	0.0599979		Non-plaque	0		Non-plaque	0.124939		Non-plaque	0.0109954		Non-NFT	0.0157943		Non-NFT	0		Non-NFT	0		Non-NFT	0										Homeostatic	0	0	3.26292	5.02226	2.98791	3.65554			Homeostatic	0	3.30392	0	0	0	1.8316
		Non-plaque	0.10721		Non-plaque	0.0599979		Non-plaque	0.185637		Non-plaque	0.0280287		Non-NFT	0.119975		Non-NFT	0		Non-NFT	0		Non-NFT	0										Homeostatic	2.41442	2.41442	3.94964	3.94964	2.41442	4.28059			Proinflammatory	0	2.23396	0	0	0	1.64256
		Non-plaque	0.0766781		Non-plaque	0.110412		Non-plaque	0.142668		Non-plaque	0.18406		Non-NFT	0.0791812		Non-NFT	0		Non-NFT	0		Non-NFT	0										Homeostatic	0	1.93807	1.93807	3.88285	0	2.93577			Homeostatic	0	2.13173	2.13173	2.13173	0	0
		Non-plaque	0		Non-plaque	0.061054		Non-plaque	0.164192		Non-plaque	0.139368		Non-NFT	0.105804		Non-NFT	0		Non-NFT	0.0147233		Non-NFT	0										Proinflammatory	0	0	4.37189	4.12417	3.97272	3.79415			Homeostatic	0	0.952763	0.952763	0	0	0
		Non-plaque	0.455127		Non-plaque	0.836498		Non-plaque	0.156786		Non-plaque	0.223733		Non-NFT	0.171682		Non-NFT	0.0377886		Non-NFT	0.0255541		Non-NFT	0.00327771										Homeostatic	0	0	2.63692	2.63692	3.68664	3.96804			Proinflammatory	0	2.70633	0.874397	2.87746	0	0
		Non-plaque	0.0923143		Non-plaque	0.653213		Non-plaque	0.283155		Non-plaque	0.337942		Non-NFT	0.00895484		Non-NFT	0		Non-NFT	0.0430346		Non-NFT	0										Homeostatic	2.13042	2.13042	3.14653	5.18762	3.14653	3.4234			Homeostatic	0	2.51601	0	1.18657	0	0
		Non-plaque	0.00811789		Non-plaque	0.277118		Non-plaque	0.732394		Non-plaque	0.91833		Non-NFT	0.129348		Non-NFT	0		Non-NFT	0.00877392		Non-NFT	0										Proinflammatory	0	0	3.5724	5.15911	4.25141	4.65211			Homeostatic	0	2.43431	0	1.12545	1.12545	2.43431
		Non-plaque	0.24182		Non-plaque	0.431364		Non-plaque	0.198657		Non-plaque	0.30103		Non-NFT	0.101458		Non-NFT	0.0829742		Non-NFT	0.168404		Non-NFT	0										Homeostatic	0	0	3.38039	2.9918	2.34763	4.20805			Proinflammatory	0	3.9245	0	0	0	0
		Non-plaque	0.409626		Non-plaque	0.0636691		Non-plaque	0.217484		Non-plaque	0.30103		Non-NFT	0.274701		Non-NFT	0.0705811		Non-NFT	0.0483047		Non-NFT	0										Homeostatic	0	0	0	2.86541	0	0			Homeostatic	0.922698	2.45208	0.922698	0	0	1.3943
		Non-plaque	0.4041		Non-plaque	0.870696		Non-plaque	0.221849		Non-plaque	0.255273		Non-NFT	0.0737862		Non-NFT	0.0457575		Non-NFT	0.0669468		Non-NFT	0.00796893										Homeostatic	0	0	3.72377	4.49897	2.20652	3.50665			Homeostatic	0	2.43484	0	0	0	0
		Non-plaque	0.614546		Non-plaque	0.215115		Non-plaque	0.0871502		Non-plaque	0.207125		Non-NFT	0.212303		Non-NFT	0.931635		Non-NFT	0.658772		Non-NFT	0.00313571										Homeostatic	0	2.38885	2.38885	5.13177	2.38885	4.10109			Homeostatic	0	3.70194	0	0	0	0
		Non-plaque	0.764609		Non-plaque	0.0347621		Non-plaque	0.217484		Non-plaque	0.232996		Non-NFT	0.0871502		Non-NFT	0.0457575		Non-NFT	0		Non-NFT	0										Homeostatic	0	2.21157	3.23437	2.8484	2.21157	4.66994			Homeostatic	0	2.85833	1.0388	0	0	0
		Non-plaque	0.361728		Non-plaque	0.0474246		Non-plaque	0.0261527		Non-plaque	0.265143		Non-NFT	0		Non-NFT	0		Non-NFT	0		Non-NFT	0										Homeostatic	0	0	3.91242	4.59552	0	3.91242			Homeostatic	0	2.85147	0	0	0	2.85147
		Non-plaque	0.322749		Non-plaque	0.0606978		Non-plaque	0		Non-plaque	0.0558578		Non-NFT	0.30103		Non-NFT	0		Non-NFT	0		Non-NFT	0										Homeostatic	0	0	3.43205	4.10891	3.04262	3.86228			Homeostatic	0	2.53306	0	0	0	0
		Non-plaque	0.0479236		Non-plaque	0.244054		Non-plaque	0		Non-plaque	0.100115		Non-NFT	0.220295		Non-NFT	0.256133		Non-NFT	0.181231		Non-NFT	0										Proinflammatory	2.05092	0	3.88003	4.01097	3.55178	3.55178			Proinflammatory	0	2.53713	0	0	0	0
		Non-plaque	0.0901766		Non-plaque	0		Non-plaque	0.0222764		Non-plaque	0.168404		Non-NFT	0.349879		Non-NFT	0		Non-NFT	0.0395085		Non-NFT	0										Homeostatic	0	0	3.6458	3.2533	0	4.32581			Homeostatic	0	3.22008	0	1.48905	0	0
		Non-plaque	0		Non-plaque	0.18234		Non-plaque	0		Non-plaque	0.178814		Non-NFT	0.367977		Non-NFT	0.124939		Non-NFT	0.373581		Non-NFT	0										Homeostatic	0	0	0	0	0	4.42169			Homeostatic	0	3.35782	0	0	1.19711	0
		Non-plaque	0.252097		Non-plaque	0.0268721		Non-plaque	0.591283		Non-plaque	0.364312		Non-NFT	0.30103		Non-NFT	0		Non-NFT	0		Non-NFT	0										Proinflammatory	2.47997	0	4.30325	4.08348	3.40704	5.0843			Proinflammatory	0	0	0	0	0	1.40302
		Non-plaque	0.158923		Non-plaque	0		Non-plaque	0.259637		Non-plaque	0.439333		Non-NFT	0		Non-NFT	0		Non-NFT	0.0927541		Non-NFT	0										Homeostatic	0	0	3.29926	3.29926	2.01799	5.10035			Proinflammatory	0	3.29663	1.82524	0	1.28153	1.82524
		Non-plaque	0.169751		Non-plaque	0.161368		Non-plaque	0.121044		Non-plaque	0.243038		Non-NFT	0.7196		Non-NFT	0.82625		Non-NFT	0.195226		Non-NFT	0										Homeostatic	0	0	3.37856	3.37856	0	4.65274			Homeostatic	0	1.80352	1.26285	0	0	1.80352
		Non-plaque	0.467781		Non-plaque	0		Non-plaque	0.614546		Non-plaque	0.364864		Non-NFT	0		Non-NFT	0		Non-NFT	0		Non-NFT	0										Homeostatic	2.61434	1.99185	4.16342	3.94416	2.9951	0			Homeostatic	0	3.00038	2.03896	2.66481	0	1.06792
		Non-plaque	0.544068		Non-plaque	0.161368		Non-plaque	0.110412		Non-plaque	0.379258		Non-NFT	0.0234811		Non-NFT	0.124939		Non-NFT	0.276206		Non-NFT	0										Homeostatic	0	0	2.57311	0	0	3.90048			Homeostatic	0	2.50782	1.56012	0	0	1.05769
		Non-plaque	0.60206		Non-plaque	0.243038		Non-plaque	0.565257		Non-plaque	0.230449		Non-NFT	0.141329		Non-NFT	0.0621479		Non-NFT	0		Non-NFT	0										Proinflammatory	0	0	3.55244	4.63176	4.63176	4.91701			Homeostatic	0	2.67194	1.47408	0	0	1.80014
		Non-plaque	0.544068		Non-plaque	0.0705811		Non-plaque	0.0321847		Non-plaque	0.0901766		Non-NFT	0.0810333		Non-NFT	0.0946771		Non-NFT	0.141329		Non-NFT	0										Homeostatic	0	0	3.72535	0	0	5.31532			Homeostatic	0.907884	3.07763	1.93388	0	0.907884	0
		Non-plaque	0.60206		Non-plaque	0.0243593		Non-plaque	0.130334		Non-plaque	0.234686		Non-NFT	0.826005		Non-NFT	0.521476		Non-NFT	0.110698		Non-NFT	0										Homeostatic	0	0	2.34336	4.45139	0	3.65493			Homeostatic	0	3.72456	0	0	0	0
		Non-plaque	0.708368		Non-plaque	0.0145587		Non-plaque	0.0321847		Non-plaque	0.243038		Non-NFT	0.14842		Non-NFT	0.249877		Non-NFT	0.0871502		Non-NFT	0										Proinflammatory	0	0	5.34393	3.72141	4.31648	5.14965			Homeostatic	0	3.76344	1.13296	1.13296	1.13296	0
		Non-plaque	0.765186		Non-plaque	0.0791812		Non-plaque	0.0606978		Non-plaque	0.690196		Non-NFT	0.0234811		Non-NFT	0		Non-NFT	0		Non-NFT	0										Proinflammatory	1.6149	0	4.58146	3.8985	4.29719	4.40119			Homeostatic	0	2.58146	0	0	0	1.50194
		Non-plaque	0.685397		Non-plaque	0.0115819		Non-plaque	0.159153		Non-plaque	0.185482		Non-NFT	0.638272		Non-NFT	0.0696359		Non-NFT	0.115393		Non-NFT	0										Homeostatic	0	0	4.17456	4.0587	0	2.72292			Proinflammatory	0	3.10252	0	2.45333	0	1.84269
		Non-plaque	0.691001		Non-plaque	0.00860017		Non-plaque	0.0655015		Non-plaque	0.315922		Non-NFT	0.619789		Non-NFT	0		Non-NFT	0.0395085		Non-NFT	0										Homeostatic	0	2.64054	2.64054	0	0	0			Homeostatic	0	1.97412	1.97412	0	0.709699	0.709699
		Non-plaque	0.940516		Non-plaque	0.33738		Non-plaque	0.10067		Non-plaque	0.156786		Non-NFT	0		Non-NFT	0		Non-NFT	0		Non-NFT	0										Homeostatic	1.69496	1.69496	4.44831	4.33846	3.46963	4.44831			Homeostatic	0	2.17871	0	0	1.28416	0
		Non-plaque	0.481016		Non-plaque	0.477121		Non-plaque	0.498164		Non-plaque	0.230992		Non-NFT	0.0588667		Non-NFT	0		Non-NFT	0.0709312		Non-NFT	0.0884219										Homeostatic	0	0	3.19537	3.19537	0	0			Homeostatic	0	3.06995	0.997591	0	0	0
		Non-plaque	1.03262		Non-plaque	0.508638		Non-plaque	0.0377886		Non-plaque	0.280827		Non-NFT	0		Non-NFT	0		Non-NFT	0		Non-NFT	0										Homeostatic	0	0	4.10793	4.10793	2.39517	4.39149			Proinflammatory	0	2.0801	1.2045	0	0	1.2045
		Non-plaque	0.588049		Non-plaque	0.198834		Non-plaque	0.0211893		Non-plaque	0.0211893		Non-NFT	0		Non-NFT	0		Non-NFT	0		Non-NFT	0.30103										Homeostatic	5.31331	0	3.94168	4.62507	0	3.94168			Homeostatic	0	1.1593	1.1593	1.1593	0	2.47977
		Non-plaque	0.722634		Non-plaque	0.906015		Non-plaque	0.0377886		Non-plaque	0.280827		Non-NFT	0		Non-NFT	0		Non-NFT	0		Non-NFT	0.30103										Homeostatic	0	0	0	2.90859	2.90859	3.97016			Homeostatic	0	2.57106	1.10303	0	0	0
		Non-plaque	0.249001		Non-plaque	0.172363		Non-plaque	0.0211893		Non-plaque	0.0211893		Non-NFT	0.322749		Non-NFT	0.0321847		Non-NFT	0		Non-NFT	0.0109954										Homeostatic	0	0	2.98434	3.65188	2.60385	3.47473			Homeostatic	0	3.48163	0	0	0	0
		Non-plaque	0.37787		Non-plaque	0.421496		Non-plaque	0.152861		Non-plaque	0.269367		Non-NFT	0.176091		Non-NFT	0		Non-NFT	0.09691		Non-NFT	0										Homeostatic	0	2.02366	4.09591	3.84934	0	3.84934			Homeostatic	0	1.92046	0	0	0	2.27585
		Non-plaque	1.61677		Non-plaque	0.0989253		Non-plaque	0.158717		Non-plaque	0.192797		Non-NFT	0.176091		Non-NFT	0		Non-NFT	0		Non-NFT	0.359022										Homeostatic	0	0	0	3.80211	2.74718	3.40775			Homeostatic	1.23277	1.7684	0	0	0	1.23277
		Non-plaque	0.417536		Non-plaque	0		Non-plaque	0.181624		Non-plaque	0.159058		Non-NFT	0.176091		Non-NFT	0		Non-NFT	0		Non-NFT	0										Homeostatic	0	0	0	3.16228	2.51059	3.16228			Homeostatic	0	3.34935	0	0	0	0
		Non-plaque	0.821052		Non-plaque	0.138303		Non-plaque	0.169461		Non-plaque	0.21987		Non-NFT	0		Non-NFT	0		Non-NFT	0.0669468		Non-NFT	0.452298										Proinflammatory	0	0	3.90722	3.90722	3.23397	2.84802			Proinflammatory	0	2.3597	0	0	1.7568	0
		Non-plaque	0.21779		Non-plaque	0.18631		Non-plaque	0.274158		Non-plaque	0.245513		Non-NFT	0		Non-NFT	0.09691		Non-NFT	0		Non-NFT	0.829304										Homeostatic	2.39156	0	3.70677	4.2558	2.39156	4.2558			Homeostatic	0	3.26211	0	2.23732	0	0
		Non-plaque	0.19382		Non-plaque	0.112704		Non-plaque	0.0945561		Non-plaque	0.0945561		Non-NFT	0		Non-NFT	0.0299632		Non-NFT	0		Non-NFT	0										Homeostatic	2.40154	0	3.71748	3.04834	0	3.04834			Proinflammatory	0	1.7448	0	0	0	1.7448
		Non-plaque	0.31251		Non-plaque	0.18631		Non-plaque	0.608526		Non-plaque	0.220108		Non-NFT	0.102662		Non-NFT	0.249877		Non-NFT	0.0710634		Non-NFT	0.338014										Homeostatic	0	0	3.39792	0	0	4.47398			Homeostatic	0	3.1358	1.68666	0	1.16337	0
		Non-plaque	0.31627		Non-plaque	0.444937		Non-plaque	0.130078		Non-plaque	0.164447		Non-NFT	0		Non-NFT	0		Non-NFT	0		Non-NFT	0										Homeostatic	0	0	3.84629	4.06515	2.5221	2.5221			Homeostatic	0	3.28914	0	0	0	0
		Non-plaque	0.350392		Non-plaque	0.695004		Non-plaque	0.287802		Non-plaque	0.230449		Non-NFT	0.334271		Non-NFT	0.21388		Non-NFT	0.141877		Non-NFT	0.0641175										Homeostatic	0	0	3.38405	4.37384	3.60039	3.60039			Homeostatic	0	1.73148	1.73148	2.33195	0	0
		Non-plaque	0.31627		Non-plaque	0.402372		Non-plaque	0.216208		Non-plaque	0.232914		Non-NFT	0		Non-NFT	0		Non-NFT	0		Non-NFT	0.69897										Homeostatic	0	0	4.24376	3.56487	2.26006	3.96085			Homeostatic	0	3.02894	0	1.77814	0	0
		Non-plaque	0.277118		Non-plaque	0.559025		Non-plaque	0.198834		Non-plaque	0.131888		Non-NFT	0		Non-NFT	0.477121		Non-NFT	0.30103		Non-NFT	1.5563										Proinflammatory	0	0	4.21986	3.91504	2.29622	5.14046			Proinflammatory	0	2.53057	0	0	0	0
		Non-plaque	0.791116		Non-plaque	0.636822		Non-plaque	0.156074		Non-plaque	0.164192		Non-NFT	0.271408		Non-NFT	0.151548		Non-NFT	0.268845		Non-NFT	0.906063										Homeostatic	0	0	3.55491	2.25089	3.27671	3.77232			Homeostatic	0	2.08935	0	0	0	0
		Non-plaque	0.746395		Non-plaque	0.553276		Non-plaque	0.0321847		Non-plaque	0.0523881		Non-NFT	0.09691		Non-NFT	0		Non-NFT	0.09691		Non-NFT	0.511883										Homeostatic	0	0	3.38474	3.77885	2.09526	3.10829			Homeostatic	0	2.98224	0	0.892376	0.892376	1.67199
		Non-plaque	0.808479		Non-plaque	0.559025		Non-plaque	0.318474		Non-plaque	0.154189		Non-NFT	0.359022		Non-NFT	0		Non-NFT	0.410174		Non-NFT	0.385351										Homeostatic	0	0	3.21581	4.17124	2.19439	4.79262			Homeostatic	0	2.56237	0	0	1.09675	1.09675
		Non-plaque	0.879178		Non-plaque	0.346787		Non-plaque	0.172712		Non-plaque	0.21779		Non-NFT	0.30103		Non-NFT	0.09691		Non-NFT	0.176091		Non-NFT	0.676694										Homeostatic	1.96765	0	2.58834	0	3.91663	4.13578			Homeostatic	0	2.23695	1.64526	1.64526	0	0
		Non-plaque	0.243038		Non-plaque	0.237583		Non-plaque	0.013364		Non-plaque	0.0389181		Non-NFT	0		Non-NFT	0.30103		Non-NFT	0		Non-NFT	0.425969										Homeostatic	0	0	0	4.1908	3.12201	0			Proinflammatory	0	3.2852	0	0	0	0
		Non-plaque	0.808479		Non-plaque	0.323537		Non-plaque	0.80448		Non-plaque	0.706657		Non-NFT	0.30103		Non-NFT	0.636822		Non-NFT	0.564271		Non-NFT	0.221849										Homeostatic	3.39235	0	3.88963	2.35883	2.35883	3.00356			Homeostatic	0	2.77564	1.56072	1.89361	1.05818	1.56072
		Non-plaque	0.434924		Non-plaque	0.521703		Non-plaque	0.812913		Non-plaque	0.676694		Non-NFT	0.845098		Non-NFT	0.394452		Non-NFT	0.292256		Non-NFT	0.942504										Homeostatic	0	0	0	0	3.20895	0			Homeostatic	0	2.56513	1.09875	0	1.09875	1.6096
		Non-plaque	0.309382		Non-plaque	0.214605		Non-plaque	0.834633		Non-plaque	0.743277		Non-NFT	0.176091		Non-NFT	0.0791812		Non-NFT	0		Non-NFT	0.886491										Homeostatic	0	3.33578	3.33578	0	0	3.72931			Homeostatic	0	2.7824	1.87363	2.7824	0	3.07591
		Non-plaque	0.807909		Non-plaque	0		Non-plaque	0.812913		Non-plaque	0.676694		Non-NFT	0.57883		Non-NFT	0.950203		Non-NFT	0.753328		Non-NFT	0.661181										Homeostatic	0	0	0	2.33153	0	4.80253			Homeostatic	0	3.60456	0	0	0	0
		Non-plaque	0.581017		Non-plaque	0.124939		Non-plaque	0.132626		Non-plaque	0.22494		Non-NFT	0		Non-NFT	0.30103		Non-NFT	0.425969		Non-NFT	0.221849										Homeostatic	0	2.12132	2.75266	4.20588	2.12132	3.41341			Homeostatic	0	2.24937	0	1.65649	0	0
		Non-plaque	0.537014		Non-plaque	0		Non-plaque	0.270361		Non-plaque	0.201645		Non-NFT	0.124939		Non-NFT	0.583577		Non-NFT	0.636822		Non-NFT	0.477121										Homeostatic	3.28906	2.90206	3.56737	2.26237	2.90206	3.28906			Homeostatic	0	3.20986	1.42793	0.94974	0.94974	1.75009
		Non-plaque	0.144089		Non-plaque	0.0690809		Non-plaque	0.124939		Non-plaque	0.241444		Non-NFT	0.124939		Non-NFT	0.124939		Non-NFT	0.30103		Non-NFT	0.778151										Homeostatic	0	0	3.2545	4.14736	0	3.92816			Proinflammatory	0	2.02452	0	0	0	0
		Non-plaque	0.176091		Non-plaque	0		Non-plaque	0.506173		Non-plaque	0.225114		Non-NFT	0		Non-NFT	0.276206		Non-NFT	0.30103		Non-NFT	1.27875										Proinflammatory	2.16928	1.58432	5.07464	4.58394	3.46598	4.69617			Homeostatic	0	3.38448	1.1608	2.65007	0	0
		Non-plaque	0.182622		Non-plaque	0.971585		Non-plaque	0.376751		Non-plaque	0.279841		Non-NFT	0.477121		Non-NFT	0.845098		Non-NFT	0.60206		Non-NFT	1.07918										Homeostatic	0	0	3.03694	4.10304	0	4.60723			Proinflammatory	0	1.84838	1.02359	0	0	1.51871
		Non-plaque	0		Non-plaque	0.499984		Non-plaque	0.295567		Non-plaque	0.261263		Non-NFT	1.49732		Non-NFT	0.980977		Non-NFT	0.154902		Non-NFT	0.30103										Homeostatic	0	0	3.95565	3.06767	2.42	3.73728			Homeostatic	0	1.83634	0	0	0.840874	1.60043
		Non-plaque	0		Non-plaque	0.0147233		Non-plaque	0.506173		Non-plaque	0.225114		Non-NFT	0.0791812		Non-NFT	0		Non-NFT	0		Non-NFT	0.857332										Homeostatic	0	2.51895	2.51895	3.17099	2.51895	4.24123			Homeostatic	1.14941	3.33057	0.731486	0.731486	0.731486	0
		Non-plaque	0.457377		Non-plaque	0.00954532		Non-plaque	0.09691		Non-plaque	0.0118992		Non-NFT	0.270768		Non-NFT	0.25248		Non-NFT	0.337075		Non-NFT	0.949578										Homeostatic	0	0	4.21788	4.0385	2.49719	3.81976			Proinflammatory	0	2.85857	1.45566	0	0	1.45566
		Non-plaque	0.664794		Non-plaque	0		Non-plaque	0.114268		Non-plaque	0.0124686		Non-NFT	0.221849		Non-NFT	0.221849		Non-NFT	0.245982		Non-NFT	0.889968										Homeostatic	0	0	2.77494	3.83109	0	2.77494			Homeostatic	0	2.83861	1.19357	0	0	1.19357
		Non-plaque	0		Non-plaque	0.0543577		Non-plaque	0.0354723		Non-plaque	0		Non-NFT	0.176091		Non-NFT	0		Non-NFT	0.176091		Non-NFT	1.5563										Homeostatic	0	0	3.64362	3.97259	2.13369	2.76582			Proinflammatory	0	2.9793	2.47597	0.938513	0	0
		Non-plaque	0.172862		Non-plaque	0		Non-plaque	0.0445821		Non-plaque	0.496256		Non-NFT	0.30103		Non-NFT	0.477121		Non-NFT	0		Non-NFT	1.04139										Homeostatic	2.1181	0	2.74923	3.13314	2.74923	4.20227			Homeostatic	0	3.00518	0	0	0	0
		Non-plaque	0.335014		Non-plaque	0		Non-plaque	0.0345109		Non-plaque	0.224453		Non-NFT	0		Non-NFT	0		Non-NFT	0.611015		Non-NFT	1.12764										Homeostatic	0	0	3.37311	4.04896	4.04896	0			Homeostatic	0	3.22458	0	0	0	0
		Non-plaque	0.591065		Non-plaque	0		Non-plaque	0.077993		Non-plaque	0.488828		Non-NFT	0.0669468		Non-NFT	0		Non-NFT	0		Non-NFT	0.564271										Homeostatic	1.9935	2.6161	2.9969	3.27202	2.6161	4.56557			Homeostatic	0	3.14754	0	0	1.43095	0
		Non-plaque	0.20242		Non-plaque	0		Non-plaque	0.0669468		Non-plaque	0.309985		Non-NFT	0		Non-NFT	0		Non-NFT	0		Non-NFT	0.342423										Homeostatic	3.48367	2.44463	3.76365	3.09343	0	4.44512			Homeostatic	0	2.43825	0	0	0	0
		Non-plaque	0		Non-plaque	0		Non-plaque	0.315589		Non-plaque	0.207806		Non-NFT	0.112605		Non-NFT	0.0301948		Non-NFT	0.0962146		Non-NFT	0.109916										Homeostatic	2.70062	0	3.75342	2.70062	2.70062	0			Homeostatic	0	3.24024	0	0	0	0
		Non-plaque	0		Non-plaque	0		Non-plaque	0.0147233		Non-plaque	0.105804		Non-NFT	0		Non-NFT	0		Non-NFT	0		Non-NFT	0.0579919										Homeostatic	0	0	3.4234	2.76234	2.76234	3.4234			Homeostatic	0	3.35586	0	0	0	0
		Non-plaque	0		Non-plaque	0		Non-plaque	0.0155122		Non-plaque	0.0155122		Non-NFT	0.124939		Non-NFT	0		Non-NFT	0		Non-NFT	0.30103										Homeostatic	0	0	4.13881	4.4225	0	3.07159			Homeostatic	0	1.59222	0	0	0	1.08429
		Non-plaque	0		Non-plaque	0		Non-plaque	0.467361		Non-plaque	0.64015		Non-NFT	0		Non-NFT	0		Non-NFT	0		Non-NFT	0.176091										Homeostatic	2.01235	2.63632	3.293	3.9674	3.68601	3.293			Homeostatic	0	3.97471	0	0	0	0
		Non-plaque	0					Non-plaque	0.409522		Non-plaque	0.726264		Non-NFT	0		Non-NFT	0		Non-NFT	0		Non-NFT	0.653213										Homeostatic	0	0	2.82871	2.82871	2.82871	4.16967			Homeostatic	0	2.53153	1.4978	0.768845	0.768845	1.91492
		Non-plaque	0					Non-plaque	0		Non-plaque	0.277965		Non-NFT	0		Non-NFT	0		Non-NFT	0		Non-NFT	1.30103										Homeostatic	2.31987	0	3.35071	0	2.96262	4.02617			Homeostatic	0	0	2.66104	0	0	0
		Non-plaque	0					Non-plaque	0.333559		Non-plaque	0.152967		Non-NFT	0		Non-NFT	0		Non-NFT	0		Non-NFT	0.90309										Proinflammatory	0	2.0749	4.83904	3.75613	3.36229	3.36229			Proinflammatory	0	2.85013	1.62383	1.11062	0	1.11062
								Non-plaque	0.11472		Non-plaque	0.158923		Non-NFT	0		Non-NFT	0		Non-NFT	0		Non-NFT	0.759668										Homeostatic	0	2.27559	2.27559	3.30325	2.27559	2.916			Homeostatic	0	3.18155	0	0	1.19647	2.52908
								Non-plaque	0.0669468		Non-plaque	0.39211		Non-NFT	0		Non-NFT	0		Non-NFT	0		Non-NFT	1.14613										Homeostatic	2.32069	0	2.96349	2.96349	2.96349	3.63048			Homeostatic	0	2.32374	0	0	1.40395	2.79461
								Non-plaque	0.0263289		Non-plaque	0.258278		Non-NFT	0		Non-NFT	0		Non-NFT	0		Non-NFT	0.708515										Homeostatic	0	2.72292	2.72292	2.72292	2.72292	3.38268			Homeostatic	0	3.31102	0	0	0	0
								Non-plaque	1.65981		Non-plaque	1.36685		Non-NFT	0		Non-NFT	0		Non-NFT	0		Non-NFT	0.778151										Homeostatic	2.72292	0	2.72292	2.72292	0	3.77676			Homeostatic	0	2.04651	1.47486	2.40796	0	0
								Non-plaque	1.33669		Non-plaque	1.03831		Non-NFT	0.194096		Non-NFT	0.423376		Non-NFT	0.119738		Non-NFT	0										Homeostatic	2.5179	2.5179	3.1699	3.1699	2.5179	2.5179			Homeostatic	0	1.9751	0	0	0	0
								Non-plaque	1.34881		Non-plaque	0.681937		Non-NFT	0.111793		Non-NFT	0		Non-NFT	0.0417547		Non-NFT	0.0417547										Homeostatic	0	0	2.45333	3.49289	0	3.77294			Proinflammatory	0	3.19476	0	1.14028	0	1.65924
								Non-plaque	1.53389		Non-plaque	0.819248		Non-NFT	0		Non-NFT	0		Non-NFT	0		Non-NFT	0										Homeostatic	2.59119	0	2.59119	0	0	0			Homeostatic	0	2.86281	0	0	0	1.32223
								Non-plaque	0.678448		Non-plaque	0.956843		Non-NFT	0.0125891		Non-NFT	0.00634018		Non-NFT	0.10199		Non-NFT	0										Homeostatic	2.39427	3.04072	2.39427	3.70968	0	2.39427			Homeostatic	0	2.87168	1.64223	0	0	1.64223
								Non-plaque	0.912977		Non-plaque	0.254033		Non-NFT	0.104735		Non-NFT	0		Non-NFT	0		Non-NFT	0.0155122										Homeostatic	2.98197	0	2.33827	4.19785	3.37039	3.86737			Homeostatic	0	1.63854	1.97706	1.12292	0	2.4309
								Non-plaque	0.847675		Non-plaque	0.277549		Non-NFT	0.221849		Non-NFT	0		Non-NFT	0		Non-NFT	0										Homeostatic	0	0	0	0	0	0			Homeostatic	0	1.91997	1.91997	0	0	2.53698
								Non-plaque	0.75467		Non-plaque	0.268149		Non-NFT	0		Non-NFT	0		Non-NFT	0		Non-NFT	0.243038										Homeostatic	0	0	2.6852	2.6852	2.6852	4.01899			Homeostatic	0	2.89236	2.25317	0	0	0
								Non-plaque	0.860338		Non-plaque	0.168404		Non-NFT	0		Non-NFT	0		Non-NFT	0		Non-NFT	0.60206										Homeostatic	0	0	0	2.59807	0	3.2533			Homeostatic	0	1.65341	0	0	0	1.13539
								Non-plaque	0.812913		Non-plaque	0.30103		Non-NFT	0.196295		Non-NFT	0		Non-NFT	0.234083		Non-NFT	1.05799										Homeostatic	2.35883	2.35883	4.22024	4.46828	2.35883	2.35883			Homeostatic	0	3.05506	0	0	1.80099	3.44469
								Non-plaque	0.883093		Non-plaque	0.296482		Non-NFT	0.673554		Non-NFT	0.701704		Non-NFT	0.0867344		Non-NFT	0.0636691										Homeostatic	0	0	3.72272	2.67131	2.67131	3.32927			Homeostatic	0	3.20642	0	0	0	2.18569
								Non-plaque	0.898061		Non-plaque	0.372912		Non-NFT	0.273001		Non-NFT	0		Non-NFT	0.352183		Non-NFT	0.687975										Homeostatic	2.54777	2.18069	4.42425	4.21575	3.34932	3.34932			Proinflammatory	0	3.14122	0	2.96751	0	0
								Non-plaque	1.09615		Non-plaque	0.420216		Non-NFT	0		Non-NFT	0		Non-NFT	0.41218		Non-NFT	0.784142										Homeostatic	0	0	2.81532	3.47807	2.81532	4.15566			Homeostatic	0	2.38795	0	0	1.45793	1.45793
								Non-plaque	1.09517		Non-plaque	0.430664		Non-NFT	0.30103		Non-NFT	0.30103		Non-NFT	0		Non-NFT	1.20412										Homeostatic	0	2.71301	4.60038	2.71301	2.08409	3.76639			Homeostatic	0	2.38258	0	0	0	0
											Non-plaque	0.431364		Non-NFT	0		Non-NFT	0		Non-NFT	0		Non-NFT	0.861697										Homeostatic	0	2.60038	3.92938	3.64823	3.92938	4.14858			Homeostatic	0	3.0187	0	0	0	0.96396
														Non-NFT	0		Non-NFT	0		Non-NFT	0.30103		Non-NFT	0.90309										Homeostatic	0	0	3.47125	3.68816	0	3.47125			Homeostatic	0	1.68738	1.16398	0	0	2.02919
														Non-NFT	0		Non-NFT	0		Non-NFT	0.30103		Non-NFT	0.30103										Homeostatic	0	0	3.78991	5.34048	2.26701	3.96846			Proinflammatory	0	2.54899	1.37335	0	0.905947	1.37335
														Non-NFT	0.342423		Non-NFT	0.531479		Non-NFT	0.748188		Non-NFT	0.414973										Homeostatic	1.62695	2.21666	3.23985	2.58512	3.06533	3.91322			Homeostatic	0	1.07238	1.91206	0	0	0
														Non-NFT	0.30103		Non-NFT	0.30103		Non-NFT	0		Non-NFT	1.14613										Proinflammatory	0	0	5.06303	3.97699	0	5.06303			Homeostatic	0	2.43223	0	0	0	0
														Non-NFT	0		Non-NFT	0		Non-NFT	0		Non-NFT	0.676694										Homeostatic	0	0	0	0	0	3.68664			Homeostatic	0	3.68664	0	0	0	0
														Non-NFT	0		Non-NFT	0		Non-NFT	0		Non-NFT	0.889302										Homeostatic	0	0	3.00447	3.39327	3.00447	3.67252			Homeostatic	0	2.54506	0	0	0	0
														Non-NFT	0		Non-NFT	0		Non-NFT	0		Non-NFT	1.17609										Homeostatic	2.47997	0	0	3.13034	2.47997	3.52113			Homeostatic	0	2.00955	1.66896	2.63332	0	0
														Non-NFT	0		Non-NFT	0		Non-NFT	0.30103		Non-NFT	0.778151										Homeostatic	0	2.18103	2.81606	3.47883	2.18103	4.47061			Homeostatic	0	1.62138	1.62138	0	1.62138	2.21049
														Non-NFT	0		Non-NFT	0		Non-NFT	0		Non-NFT	0.653213										Homeostatic	2.96262	2.96262	3.62959	2.96262	0	0			Proinflammatory	0	3.08652	0	0	0	0
														Non-NFT	0.0543577		Non-NFT	0		Non-NFT	0		Non-NFT	0.514105										Homeostatic	0	0	2.83472	2.83472	2.83472	2.83472			Homeostatic	0	2.72406	1.62318	0	0	1.11008
														Non-NFT	0.243038		Non-NFT	0		Non-NFT	0.09691		Non-NFT	0.60206										Homeostatic	0	0	4.38267	3.70194	0	3.70194			Homeostatic	0	2.45365	1.51372	1.51372	0	0
														Non-NFT	0		Non-NFT	0		Non-NFT	0		Non-NFT	0.845098										Proinflammatory	3.23203	0	0	4.30397	4.80937	4.80937			Homeostatic	0	1.95375	0	0	0	1.39316
														Non-NFT	0.0263289		Non-NFT	0		Non-NFT	0.0263289		Non-NFT	0.449093										Homeostatic	1.86218	0	3.91082	3.12461	0	3.91082			Homeostatic	0	2.67027	0	0	0	1.70134
														Non-NFT	0.39794		Non-NFT	0		Non-NFT	0		Non-NFT	0.30103										Homeostatic	0	2.47298	3.79394	3.51373	3.12305	3.51373			Homeostatic	0	3.69852	0	0	0	1.68201
														Non-NFT	0		Non-NFT	0		Non-NFT	0		Non-NFT	0.69897										Homeostatic	0	1.93249	3.41882	2.55049	1.93249	3.74589			Homeostatic	0	3.45493	0	0	0	0
														Non-NFT	0		Non-NFT	0		Non-NFT	0		Non-NFT	0.0791812										Homeostatic	0	0	3.14299	4.21241	2.49209	4.21241			Proinflammatory	0	2.32554	2.58848	3.04467	1.72564	2.32554
														Non-NFT	0		Non-NFT	0		Non-NFT	0		Non-NFT	0										Homeostatic	0	4.12524	0	0	2.78629	2.78629			Homeostatic	0	1.74558	0	0	1.21332	1.21332
														Non-NFT	0.0791812		Non-NFT	0		Non-NFT	0		Non-NFT	0.20412										Homeostatic	0	2.41349	3.06086	2.41349	3.06086	4.12774			Homeostatic	0	3.2603	2.60481	1.98298	0	1.12756
														Non-NFT	0		Non-NFT	0		Non-NFT	0.124939		Non-NFT	0.477121										Homeostatic	2.52686	1.91059	2.52686	3.39401	2.90532	3.96677			Proinflammatory	0	2.70908	0	0	1.73551	1.20474
														Non-NFT	0		Non-NFT	0		Non-NFT	0		Non-NFT	0.0791812										Homeostatic	0	3.33752	4.01275	3.83404	2.94966	4.16431			Homeostatic	0	3.7369	0	1.08209	0	0
														Non-NFT	0		Non-NFT	0		Non-NFT	0		Non-NFT	0.30103										Homeostatic	0	0	4.37489	4.77615	4.37489	0			Proinflammatory	0	2.52569	1.72273	0	0	1.72273
														Non-NFT	0.0391521		Non-NFT	0		Non-NFT	0.0160868		Non-NFT	0.120822										Homeostatic	0	0	0	3.00265	2.35796	3.88869			Homeostatic	0	3.50953	0	0	0	0
														Non-NFT	0.243038		Non-NFT	0		Non-NFT	0		Non-NFT	0										Homeostatic	0	0	2.84993	3.79394	2.84993	3.79394			Proinflammatory	0	1.39259	0.92133	0	0.92133	0.92133
														Non-NFT	0		Non-NFT	0		Non-NFT	0		Non-NFT	0										Homeostatic	0	1.84224	3.10201	3.88765	2.82921	4.93503			Homeostatic	0	2.94326	2.94326	0	1.70373	1.70373
														Non-NFT	0.0457575		Non-NFT	0		Non-NFT	0		Non-NFT	0.276206										Homeostatic	0	0	3.63406	2.32401	2.96698	4.31392			Homeostatic	0	2.74139	2.11073	1.53194	0	0
														Non-NFT	0.176091		Non-NFT	0		Non-NFT	0.138303		Non-NFT	0.138303										Homeostatic	0	0	3.42628	2.76512	0	3.42628			Homeostatic	1.02887	2.46704	0	0	1.02887	0
														Non-NFT	0		Non-NFT	0		Non-NFT	0		Non-NFT	0										Homeostatic	0	0	3.02195	3.02195	3.69044	0			Homeostatic	0	3.39478	1.52628	0	0	0
														Non-NFT	0		Non-NFT	0		Non-NFT	0		Non-NFT	0.30103										Homeostatic	0	0	0	2.59807	0	3.6458			Homeostatic	0	2.80731	1.34288	0	0	1.34288
														Non-NFT	0.0871502		Non-NFT	0		Non-NFT	0		Non-NFT	0.522879										Homeostatic	0	0	0	0	0	4.89592			Homeostatic	0	2.27376	0.897167	0	0	0
														Non-NFT	0		Non-NFT	0		Non-NFT	0		Non-NFT	0.09691										Homeostatic	0	0	2.3988	3.04548	3.43496	3.93281			Homeostatic	0	2.73004	1.75403	0	0	0
														Non-NFT	0.3928		Non-NFT	0		Non-NFT	0.284762		Non-NFT	0.0705811										Homeostatic	0	2.17341	3.19313	3.19313	0	4.83319			Homeostatic	0	0	0	1.88598	0	1.88598
														Non-NFT	0		Non-NFT	0		Non-NFT	0		Non-NFT	0.30103										Proinflammatory	0	1.55568	4.1078	3.97662	3.54515	4.62433			Homeostatic	0	1.44467	1.44467	0	0	0
														Non-NFT	0		Non-NFT	0.0321847		Non-NFT	0		Non-NFT	0.55351										Proinflammatory	1.66304	0	4.29974	4.46022	2.62655	3.67574			Homeostatic	0	2.27611	0	1.36428	0	1.36428
														Non-NFT	0		Non-NFT	0		Non-NFT	0		Non-NFT	0.692721										Proinflammatory	0	2.05566	3.55706	5.44935	3.06507	4.49486			Homeostatic	0	3.23303	0	0	1.4995	0
														Non-NFT	0.4017		Non-NFT	0		Non-NFT	0.169751		Non-NFT	0.0854302										Homeostatic	2.12651	2.75818	3.96459	2.12651	3.41911	4.21168			Homeostatic	0	1.78636	0	0	0	0
														Non-NFT	0		Non-NFT	0		Non-NFT	0		Non-NFT	0										Homeostatic	0	2.01573	3.02133	4.71497	2.63994	4.08691			Homeostatic	0	1.68594	0	0	0	1.68594
														Non-NFT	0.0457575		Non-NFT	0		Non-NFT	0		Non-NFT	0.0157943										Homeostatic	0	0	3.14246	4.0325	3.35693	3.92911			Homeostatic	0	3.46208	0	0	0	1.97083
														Non-NFT	0		Non-NFT	0		Non-NFT	0.0263289		Non-NFT	0.653213										Proinflammatory	0	0	0	0	0	4.84042			Proinflammatory	0	2.76164	2.12977	1.54893	0	0
														Non-NFT	0		Non-NFT	0		Non-NFT	0		Non-NFT	1										Homeostatic	2.39065	0	3.03694	0	3.03694	3.92401			Proinflammatory	0	3.54828	1.17872	0	0	1.17872
														Non-NFT	0		Non-NFT	0		Non-NFT	0		Non-NFT	1.0607										Homeostatic	0	0	3.40071	3.61717	3.12409	4.47684			Proinflammatory	0	2.76495	1.55171	1.05074	1.88393	2.64037
														Non-NFT	0.519183		Non-NFT	0.142962		Non-NFT	0.304695		Non-NFT	0.536644										Homeostatic	0	0	0	2.58437	0	2.58437			Proinflammatory	0	2.68139	2.41628	0	0	0
														Non-NFT	0		Non-NFT	0		Non-NFT	0		Non-NFT	0.338819										Homeostatic	0	0	3.65493	3.65493	0	3.65493			Homeostatic	0	2.14493	0	0	0	2.40291
														Non-NFT	0.583577		Non-NFT	0		Non-NFT	0.221849		Non-NFT	0.263241										Homeostatic	0	0	0	3.67908	0	3.67908			Proinflammatory	0	2.622	0	0	0	1.14014
														Non-NFT	0.520755		Non-NFT	0.127579		Non-NFT	0.0257054		Non-NFT	0.767427										Proinflammatory	0	0	3.79076	4.47255	0	4.87421			Proinflammatory	0	3.4138	0	1.30045	0	1.30045
														Non-NFT	0.152861		Non-NFT	0		Non-NFT	0		Non-NFT	0.499171										Homeostatic	3.10863	0	0	2.45918	0	3.99776			Homeostatic	0	2.26818	1.67352	1.67352	0	0
														Non-NFT	0.20676		Non-NFT	0		Non-NFT	0.059314		Non-NFT	0.599404										Homeostatic	3.6278	2.96088	2.96088	3.6278	2.96088	4.30757			Homeostatic	0	2.52	0	0	0	1.90424
														Non-NFT	0.346787		Non-NFT	0		Non-NFT	0		Non-NFT	0.425969										Homeostatic	0	0	0	0	2.45625	4.17386			Homeostatic	1.18927	3.42429	1.18927	0	0	0
														Non-NFT	0.0222764		Non-NFT	0		Non-NFT	0		Non-NFT	0.60206										Proinflammatory	2.50232	0	4.62396	4.46532	2.97984	4.04399			Homeostatic	0	2.52915	0	0	0	0
														Non-NFT	0.0579919		Non-NFT	0.109144		Non-NFT	0		Non-NFT	0.552842										Homeostatic	2.51685	0	3.1688	3.1688	0	3.56015			Homeostatic	1.072	3.57184	0	0	0	0
														Non-NFT	0		Non-NFT	0		Non-NFT	0		Non-NFT	0.30103										Homeostatic	0	3.57016	0	3.17868	3.17868	3.17868			Homeostatic	0	1.7415	0	0	1.20984	1.7415
														Non-NFT	0		Non-NFT	0		Non-NFT	0		Non-NFT	0.176091										Homeostatic	0	0	3.85191	0	0	0			Homeostatic	0	2.32169	1.54269	1.0433	1.0433	1.54269
														Non-NFT	0		Non-NFT	0		Non-NFT	0		Non-NFT	0.30103										Homeostatic	0	0	0	3.66972	0	3.66972			Homeostatic	0	2.18803	0	0	0	0
														Non-NFT	0		Non-NFT	0		Non-NFT	0		Non-NFT	0.30103										Proinflammatory	0	0	2.84611	3.72693	3.23203	3.23203			Homeostatic	1.14625	1.66634	0	0	0	0
														Non-NFT	0		Non-NFT	0		Non-NFT	0		Non-NFT	0.723104										Homeostatic	0	0	4.0629	0	4.0629	4.0629			Homeostatic	0.97493	2.95287	2.3893	0	0	0.97493
														Non-NFT	0		Non-NFT	0.243038		Non-NFT	0		Non-NFT	0.130334										Homeostatic	2.26934	0	2.90941	2.90941	2.90941	3.79245			Proinflammatory	0	3.0936	1.01331	0	0	1.83483
														Non-NFT	0.110698		Non-NFT	0.152091		Non-NFT	0		Non-NFT	0.0709312										Homeostatic	2.25853	2.25853	3.5632	4.11059	2.89801	4.35826			Homeostatic	0	2.57703	0	0	0	0
														Non-NFT	0		Non-NFT	0		Non-NFT	0		Non-NFT	0.210853										Homeostatic	0	0	0	0	0	3.34365			Homeostatic	0	3.11891	1.30906	0	0	1.30906
														Non-NFT	0.806707		Non-NFT	0.0627097		Non-NFT	0.0440676		Non-NFT	0.0324858										Homeostatic	2.55321	0	3.20667	2.55321	0	3.20667			Homeostatic	0	1.46891	0	0	0	1.46891
														Non-NFT	0.245061		Non-NFT	0.147747		Non-NFT	0.139591		Non-NFT	0.038025										Proinflammatory	0	0	5.01604	5.23786	3.64944	3.64944			Homeostatic	0	2.26934	0	0	0	0
														Non-NFT	0.0917704		Non-NFT	0		Non-NFT	0		Non-NFT	0.517739										Homeostatic	0	2.23807	2.23807	3.26292	2.23807	3.26292			Homeostatic	0	3.38957	0	0	0	0
														Non-NFT	0		Non-NFT	0		Non-NFT	0		Non-NFT	0.511883										Homeostatic	0	0	2.89236	0	0	4.23618			Homeostatic	0	2.9897	0	0	0	1.64779
														Non-NFT	0		Non-NFT	0		Non-NFT	0		Non-NFT	0.176091										Homeostatic	0	0	2.80871	3.68816	0	4.26476			Homeostatic	0	3.04574	1.03691	0	0	1.03691
														Non-NFT	0.0457575		Non-NFT	0		Non-NFT	0		Non-NFT	0.48245										Homeostatic	0	2.33996	2.33996	5.0179	0	3.65127			Homeostatic	0.90123	1.92432	0.90123	0	0	2.11784
														Non-NFT	0.495573		Non-NFT	0.0840547		Non-NFT	0.228582		Non-NFT	0.86065										Homeostatic	2.39608	2.39608	3.92987	3.92987	3.04262	4.10891			Homeostatic	0.996189	2.79554	0	0	0	0
														Non-NFT	0.818869		Non-NFT	0.0217192		Non-NFT	0.141329		Non-NFT	0.312025										Homeostatic	0	0	4.32673	4.04344	3.36768	3.86462			Homeostatic	0	3.07388	0	0	0	0
														Non-NFT	0.907499		Non-NFT	0.0806559		Non-NFT	0.423747		Non-NFT	0.115984										Homeostatic	0	0	0	0	3.86097	3.86097			Homeostatic	1.21265	2.71961	2.09028	1.21265	1.21265	0
														Non-NFT	0.20412		Non-NFT	0		Non-NFT	0.282007		Non-NFT	1.12525										Homeostatic	2.45527	0	3.69009	3.69009	2.72126	4.57313			Proinflammatory	0	3.23086	2.57647	2.57647	0	0
														Non-NFT	0		Non-NFT	0		Non-NFT	0.30103		Non-NFT	1.24304										Homeostatic	2.62023	2.62023	0	4.16967	2.62023	3.6691			Homeostatic	0	2.8994	0	0	1.23892	1.23892
														Non-NFT	0		Non-NFT	0		Non-NFT	0.109144		Non-NFT	0.78837										Homeostatic	0	0	0	3.17099	0	4.24123			Homeostatic	0	2.37724	0.87399	0	0.87399	0
														Non-NFT	0.09691		Non-NFT	0		Non-NFT	0.339948		Non-NFT	0.693507										Homeostatic	0	0	4.14695	2.43128	2.43128	4.14695			Proinflammatory	0	2.59463	2.59463	1.24655	1.24655	0
														Non-NFT	0		Non-NFT	0		Non-NFT	0.30103		Non-NFT	0.977724										Proinflammatory	0	0	5.41227	5.06275	2.86385	5.69884			Homeostatic	0	1.93603	0	0	0	0
														Non-NFT	0		Non-NFT	0		Non-NFT	0		Non-NFT	1.40369										Homeostatic	0	0	2.49209	3.14299	0	4.21241			Homeostatic	0	2.52316	0	0	0	1.90716
														Non-NFT	0.502929		Non-NFT	0		Non-NFT	0.767686		Non-NFT	0.0579919										Homeostatic	2.49107	0	4.36335	0	2.49107	4.89702			Proinflammatory	0	2.06985	1.1963	0	0	0
														Non-NFT	0.21388		Non-NFT	0.134699		Non-NFT	0.560667		Non-NFT	1.02679										Homeostatic	0	0	4.1581	4.1581	2.94368	4.76989			Homeostatic	0	2.24937	0	2.4512	1.13797	0
														Non-NFT	0.803457		Non-NFT	0.41162		Non-NFT	0.608526		Non-NFT	0.376577										Homeostatic	0	0	3.85247	3.39513	0	4.25084			Homeostatic	0	3.24948	0	0	0	0
														Non-NFT	0.687975		Non-NFT	0.252896		Non-NFT	0.66762		Non-NFT	0.637418										Proinflammatory	0	0	4.61018	4.61018	3.92694	0			Homeostatic	0	2.09173	0	0	1.21382	2.09173
														Non-NFT	0.30103		Non-NFT	0		Non-NFT	0.477121		Non-NFT	0.477121										Homeostatic	0	0	4.02617	4.30938	2.96262	0			Homeostatic	0	3.38359	1.74852	0	0	0
														Non-NFT	0.561943		Non-NFT	0.599498		Non-NFT	1.52329		Non-NFT	1.11276										Proinflammatory	0	0	4.07177	3.24695	2.86074	4.51754			Homeostatic	0	3.60887	0	0	0	1.45064
														Non-NFT	0.618048		Non-NFT	0.692406		Non-NFT	1.67958		Non-NFT	1.04532										Homeostatic	2.59005	0	0	0	2.59005	3.91844			Homeostatic	0	2.39735	0	0	0	1.09821
														Non-NFT	0.581404		Non-NFT	0.660274		Non-NFT	1.60354		Non-NFT	0.968508										Homeostatic	0	2.33912	3.65035	2.98286	2.98286	3.86829			Proinflammatory	0	1.31223	2.47298	1.8608	0	1.31223
														Non-NFT	0.542104		Non-NFT	0.242384		Non-NFT	1.04243		Non-NFT	1.0016										Homeostatic	2.55212	3.59739	0	3.20553	0	3.59739			Homeostatic	0	2.79869	0	0	1.07428	0
														Non-NFT	0.234083		Non-NFT	0		Non-NFT	0.410174		Non-NFT	0.51663										Homeostatic	0	0	2.42281	3.07061	2.42281	3.07061			Homeostatic	0	3.41321	0	0	0	1.64763
														Non-NFT	0		Non-NFT	0		Non-NFT	0		Non-NFT	0.628389										Homeostatic	2.19297	0	2.82871	4.4839	2.82871	2.82871			Homeostatic	0	2.18034	0	2.18034	0	0
														Non-NFT	0.124939		Non-NFT	0.176091		Non-NFT	0		Non-NFT	0.636822										Homeostatic	0	0	3.69044	4.37103	0	3.69044			Homeostatic	0	2.13348	1.24743	0	1.24743	0
														Non-NFT	0.176091		Non-NFT	0.221849		Non-NFT	0.0669468		Non-NFT	0.71321										Proinflammatory	0	0	4.61018	4.61018	3.92694	4.61018			Homeostatic	0	2.69288	0	1.72122	0	0
														Non-NFT	0.0669468		Non-NFT	0		Non-NFT	0		Non-NFT	0.958245										Homeostatic	0	0	3.52007	4.19831	0	0			Homeostatic	0	3.44901	1.39796	0	0	1.39796
														Non-NFT	0.410174		Non-NFT	0.345234		Non-NFT	0.31627		Non-NFT	0.987411										Proinflammatory	2.10059	0	4.61902	4.81143	2.7306	4.42445			Homeostatic	0	3.0541	0	0	0	0
														Non-NFT	0		Non-NFT	0		Non-NFT	0		Non-NFT	0.770033										Homeostatic	0	0	3.82852	2.50541	2.50541	0			Homeostatic	0	3.25591	1.18405	0	0	1.71112
														Non-NFT	0.391207		Non-NFT	0		Non-NFT	0.0621479		Non-NFT	0.724906										Proinflammatory	0	2.4052	3.72141	3.72141	2.4052	5.26026			Homeostatic	0.883123	2.25241	1.89818	0	0.883123	2.80957
														Non-NFT	0.560667		Non-NFT	0.490086		Non-NFT	0.272475		Non-NFT	0.76884										Homeostatic	0	0	0	2.68393	0	0			Homeostatic	0	3.41049	1.81922	1.0015	0	2.06552
														Non-NFT	0.416641		Non-NFT	0.477121		Non-NFT	0.193125		Non-NFT	0.994757										Homeostatic	0	0	0	3.66415	0	4.74553			Homeostatic	0	3.37379	0	2.08533	0	0
														Non-NFT	0.25248		Non-NFT	0.266268		Non-NFT	0.0693265		Non-NFT	0.516993										Homeostatic	2.54452	2.54452	3.19762	3.19762	0	3.87012			Homeostatic	0	3.18747	1.41024	0	0	1.41024
														Non-NFT	0.474169		Non-NFT	0.314929		Non-NFT	0.21437		Non-NFT	0.894397										Homeostatic	0	0	3.14299	3.14299	0	3.14299			Homeostatic	0	3.26002	1.79343	0	0	0
														Non-NFT	0.319779		Non-NFT	0.39794		Non-NFT	0.231949		Non-NFT	0.3928										Proinflammatory	2.57947	0	3.82204	3.90722	3.82204	4.63069			Homeostatic	0	2.84809	2.01516	1.44715	0	0
														Non-NFT	0.46015		Non-NFT	0.329131		Non-NFT	0.192797		Non-NFT	0.829734										Proinflammatory	1.67846	0	4.65942	3.69426	3.8904	4.4283			Proinflammatory	0	2.52286	1.77719	2.02167	0	1.77719
														Non-NFT	0.39794		Non-NFT	0.376316		Non-NFT	0.239478		Non-NFT	0.724861										Homeostatic	0	0	3.34894	3.34894	2.69031	2.69031			Homeostatic	0	3.4579	1.96712	1.96712	0	0
														Non-NFT	0.0839801		Non-NFT	0		Non-NFT	0.0440168		Non-NFT	0.657693										Homeostatic	0	0	0	3.88402	0	0			Proinflammatory	0	1.79636	0	1.25671	0	1.25671
														Non-NFT	0.360733		Non-NFT	0.207913		Non-NFT	0.23		Non-NFT	1.33332										Homeostatic	0	0	3.26292	3.93674	3.26292	3.93674			Proinflammatory	0	2.90859	1.07352	1.07352	0	1.07352
														Non-NFT	0.346787		Non-NFT	0		Non-NFT	0.191886		Non-NFT	1.06279										Homeostatic	0	2.60038	3.2557	3.64823	3.2557	4.48053			Homeostatic	0	3.47125	0	0	0	1.58865
														Non-NFT	0		Non-NFT	0		Non-NFT	0		Non-NFT	1.13717										Proinflammatory	1.47981	1.47981	3.06118	5.88767	3.73063	3.6458			Proinflammatory	0	2.90346	0	0	1.24198	0
														Non-NFT	0.211709		Non-NFT	0.318313		Non-NFT	0.208276		Non-NFT	1.18394										Homeostatic	0	2.45527	3.49496	2.45527	0	3.10455			Homeostatic	0	3.30262	2.275	1.1575	1.1575	0
														Non-NFT	0.113943		Non-NFT	0.0211893		Non-NFT	0.439333		Non-NFT	1.23805										Homeostatic	0	0	0	4.00302	0	3.32797			Proinflammatory	0	2.33637	2.0804	2.53999	0	0
														Non-NFT	0.146128		Non-NFT	0		Non-NFT	0.146128		Non-NFT	0.662758										Homeostatic	2.80214	0	2.80214	0	0	0			Homeostatic	0	3.71718	0	0	0	0
														Non-NFT	0.257564		Non-NFT	0		Non-NFT	0.240074		Non-NFT	0.569875										Proinflammatory	0	0	4.1823	4.26116	3.11375	3.78443			Homeostatic	0	0	1.51206	0	0	1.51206
														Non-NFT	0		Non-NFT	0		Non-NFT	0		Non-NFT	0.544068										Proinflammatory	0	0	4.18531	5.12333	3.64977	4.28394			Homeostatic	0	2.7185	0	1.21182	0	1.74383
														Non-NFT	0.0839019		Non-NFT	0.416067		Non-NFT	0.178458		Non-NFT	0.379023										Proinflammatory	0	2.40383	4.33717	3.71993	2.40383	5.53195			Homeostatic	1.96686	1.40465	0	0	0	0
														Non-NFT	0.118505		Non-NFT	0.178921		Non-NFT	0.118505		Non-NFT	0.167491										Homeostatic	0	0	3.75954	3.75954	2.4408	3.75954			Homeostatic	0	2.3693	0	0	0	0
														Non-NFT	0.0263289		Non-NFT	0.30103		Non-NFT	0.0669468		Non-NFT	0.227244										Homeostatic	0	0	4.16967	5.07665	3.49186	0			Homeostatic	0	1.97261	1.11944	1.11944	0	0
														Non-NFT	0.172631		Non-NFT	0.322465		Non-NFT	0.165626		Non-NFT	0.519766										Homeostatic	0	0	2.80069	2.80069	0	2.80069			Proinflammatory	0	2.17964	0	0	0	0
														Non-NFT	0.393784		Non-NFT	0		Non-NFT	0.0669468		Non-NFT	0.0102192										Proinflammatory	0	0	4.65739	4.41881	2.49992	4.32471			Homeostatic	0	3.11808	2.90594	1.67158	1.67158	2.01235
														Non-NFT	0.0836817		Non-NFT	0.0821868		Non-NFT	0.0591215		Non-NFT	0.40583										Homeostatic	0	2.54777	3.41597	3.201	1.92997	5.30448			Homeostatic	0	1.56072	0	0	0	0
														Non-NFT	0.190057		Non-NFT	0.0248236		Non-NFT	0		Non-NFT	0										Homeostatic	2.78867	0	3.45058	3.27459	3.60019	4.27959			Proinflammatory	0	2.34507	0	0	0	0
														Non-NFT	0.0759159		Non-NFT	0.05061		Non-NFT	0.05061		Non-NFT	0.35164										Proinflammatory	2.46605	0	3.93744	4.00514	4.00514	4.12815			Homeostatic	1.10994	2.2123	1.10994	0	0	1.96045
														Non-NFT	0.142935		Non-NFT	0.22051		Non-NFT	0.0174614		Non-NFT	0.227161										Homeostatic	2.76652	2.76652	3.42772	2.76652	3.42772	2.76652			Proinflammatory	0	2.50335	2.13797	2.13797	0	1.88884
														Non-NFT	0.14732		Non-NFT	0.0282896		Non-NFT	0		Non-NFT	0.28182										Homeostatic	0	0	3.52886	3.52886	3.52886	4.89291			Proinflammatory	0	2.57088	1.49305	0	1.00259	0
																																		Proinflammatory	1.53822	0	5.59065	4.56501	2.48231	4.48584			Homeostatic	0	2.46369	0	0	0	0
																																		Homeostatic	0	0	3.41057	2.74991	2.74991	3.80497			Homeostatic	0	2.36109	0	0	1.07175	0
																																		Homeostatic	0	0	3.86554	4.70079	2.80798	0			Homeostatic	0	2.64314	1.05268	0	0	2.76774
																																		Homeostatic	0	2.68013	3.73196	3.73196	2.68013	3.73196			Homeostatic	0	3.05622	1.10681	0	1.10681	2.20814
																																		Proinflammatory	0	0	3.81577	3.96677	2.12846	3.1444			Homeostatic	0	1.41211	0	0	0	0
																																		Homeostatic	0	3.06377	0	3.73329	3.06377	0			Homeostatic	1.26395	2.78724	1.26395	0	0	1.26395
																																		Homeostatic	2.53057	0	0	3.1831	3.57465	3.8553			Homeostatic	0	2.90509	0	0	0	0
																																		Homeostatic	0	0	0	0	0	3.63317			Homeostatic	0	3.57915	0	0	0	2.53484
																																		Homeostatic	2.77682	1.79552	2.402	3.43835	2.402	4.51532			Homeostatic	0	3.7726	2.08966	0	0	0
																																		Homeostatic	0	2.52105	4.39558	3.17318	3.17318	4.06403			Homeostatic	0	2.18243	0	0	0	0
																																		Homeostatic	0	0	4.36062	3.68016	2.48854	4.66263			Homeostatic	1.04641	3.85408	1.87828	0	0	0
																																		Homeostatic	3.01363	2.36842	3.40258	3.40258	3.40258	4.36239			Homeostatic	1.21083	0	2.08801	0	0	1.21083
																																		Homeostatic	2.00564	0	2.62913	4.57947	2.00564	3.67846			Homeostatic	0	3.43496	0	0	0	2.14095
																																		Homeostatic	2.63452	0	0	0	2.63452	3.9655			Proinflammatory	0	1.0681	1.57271	0	0	1.0681
																																		Proinflammatory	0	2.24861	4.0997	5.47348	3.55244	4.78452			Homeostatic	0	2.12586	2.75748	0	0	0
																																		Homeostatic	0	0	0	4.39973	0	3.32538			Homeostatic	0	3.39165	0	0	0	2.10154
																																		Homeostatic	3.11891	0	2.46902	3.7897	0	2.46902			Homeostatic	0	3.34146	0	1.71261	0	0
																																		Homeostatic	0	0	3.90922	2.84993	2.84993	3.51373			Homeostatic	0	2.02139	0	0	0	0
																																		Proinflammatory	0	0	5.03735	3.95164	0	3.95164			Homeostatic	0	2.98553	0	0	0	0
																																		Homeostatic	2.62023	0	3.2763	3.2763	3.2763	3.2763			Homeostatic	0	0	0	0	1.73397	0
																																		Homeostatic	2.96611	1.96554	2.96611	3.78353	1.96554	3.91422			Homeostatic	0	2.51424	0	0	0	0
																																		Homeostatic	0	2.19509	2.19509	4.0407	2.19509	3.71123			Homeostatic	0	2.21121	1.62204	0	0	1.10912
																																		Proinflammatory	2.54272	2.54272	2.81054	3.94665	4.01937	4.32002			Homeostatic	0	1.63737	0	0	1.12195	2.22822
																																		Homeostatic	0	0	2.3502	3.88029	0	2.9945			Homeostatic	0	3.79987	0	0	0	0
																																		Proinflammatory	1.70299	1.70299	4.84206	3.7236	2.9424	4.84206			Homeostatic	0	2.69031	0	0	0	0
																																		Homeostatic	2.25623	0	3.56071	3.56071	3.28245	3.95665			Homeostatic	1.11021	3.38405	2.21266	2.72425	0	0
																																		Homeostatic	0	0	4.47735	1.81119	2.79442	3.85141			Proinflammatory	0	3.55923	0	2.65852	0	1.56714
																																		Homeostatic	2.34849	0	4.0573	2.34849	0	2.9927			Homeostatic	0	2.73812	1.76118	0	0	1.22661
																																		Homeostatic	0	2.64054	2.64054	2.64054	2.64054	4.19123			Proinflammatory	0	2.3959	0	1.60768	0	1.60768
																																		Homeostatic	0	2.29221	3.5997	3.32109	2.29221	2.29221			Homeostatic	0	2.80651	0	0	0	0
																																		Homeostatic	0	0	3.30873	3.70194	0	3.70194			Homeostatic	0	1.93097	1.08701	0	0	1.08701
																																		Homeostatic	2.96436	0	4.31119	4.31119	0	3.63137			Proinflammatory	0	2.88196	0	2.24332	0	0
																																		Homeostatic	2.78772	0	3.4496	3.4496	0	0			Proinflammatory	0	2.11971	1.53995	3.13489	0	0
																																		Proinflammatory	2.01291	2.01291	4.28132	3.8372	2.63692	3.68664			Proinflammatory	0	0	1.65375	0	0	0
																																		Homeostatic	2.07247	2.07247	3.08344	3.08344	2.70062	3.75342			Homeostatic	0	3.2293	1.10586	0	1.10586	1.10586
																																		Homeostatic	0	0	2.39427	3.04072	0	3.43012			Homeostatic	0	3.27426	0	0	0	0
																																		Homeostatic	3.87012	0	0	3.87012	3.87012	0			Homeostatic	0	1.68344	0	0	0	0
																																		Homeostatic	0	0	3.74202	4.50925	3.30349	4.32913			Homeostatic	0	1.8294	0	0	0	0
																																		Homeostatic	2.5821	0	2.5821	3.62899	0	0			Homeostatic	0	2.42141	0	1.27128	0	0
																																		Homeostatic	0	0	4.34346	2.35106	2.35106	3.88122			Proinflammatory	0	3.61981	0	0	0	0
																																		Proinflammatory	1.4759	1.4759	4.86174	5.05144	3.446	4.22682			Homeostatic	0	1.22951	0	0	0	0
																																		Homeostatic	0	0	3.04357	3.43302	3.04357	3.04357			Homeostatic	1.05965	2.51059	0	0	0	1.89554
																																		Homeostatic	0	0	3.09343	3.98214	3.76365	5.06824			Proinflammatory	0	2.67257	0	0	0	0
																																		Homeostatic	0	2.16244	2.79634	3.4585	2.79634	3.4585			Homeostatic	0	3.56961	0	0	0	0
																																		Homeostatic	0	0	0	3.52007	4.19831	4.59876			Proinflammatory	0	2.85783	2.5891	0	1.11611	0
																																		Proinflammatory	0	0	3.19762	4.77382	2.81238	5.05939			Homeostatic	0	3.01424	1.44195	0	0	0
																																		Proinflammatory	0	0	0	4.58586	0	5.67765			Homeostatic	0	2.1383	0	0	2.1383	0
																																		Homeostatic	0	0	2.66383	2.66383	2.66383	0			Homeostatic	0	2.62299	0	0	0	1.65993
																																		Homeostatic	2.21157	2.21157	2.8484	2.8484	0	4.74338			Proinflammatory	0	2.34969	0	1.06349	0	1.56714
																																		Homeostatic	0	0	3.77087	2.45139	2.45139	2.45139			Homeostatic	0	2.52557	0.971754	0	0	1.45516
																																		Proinflammatory	0	0	3.93921	3.54343	3.76077	4.33816			Proinflammatory	0	2.18997	0	1.09318	0	1.09318
																																		Homeostatic	0	0	3.15473	4.2245	0	3.15473			Homeostatic	0	3.1725	0	0	0	0
																																		Homeostatic	0	0	2.49924	4.37213	2.49924	3.15044			Proinflammatory	0	3.45196	0	0	1.96185	0
																																		Homeostatic	0	0	3.34894	3.34894	4.02437	3.34894			Homeostatic	0	2.68243	0.805688	0.805688	0	0
																																		Homeostatic	2.33153	0	3.36319	3.64217	2.33153	4.54262			Proinflammatory	1.08858	1.59739	0	0	0	2.55103
																																		Homeostatic	0	0	3.40775	3.40775	0	0			Homeostatic	0	2.97268	0	0	0	1.72919
																																		Proinflammatory	2.17895	0	3.19912	3.19912	3.19912	4.89955			Homeostatic	0	3.1286	0	1.53479	1.53479	1.53479
																																		Proinflammatory	0	1.98967	4.68512	3.94168	4.0573	4.16093			Homeostatic	0.866491	3.48758	2.22692	1.32365	1.87398	0.866491
																																		Homeostatic	0	0	2.74173	0	2.74173	4.07847			Homeostatic	0	2.93183	0	0	0	0
																																		Homeostatic	0	3.42916	0	3.42916	0	3.42916			Homeostatic	0	2.47398	0	0	0	0
																																		Proinflammatory	0	0	3.86668	3.58595	2.54128	3.86668			Proinflammatory	0	2.46146	1.02496	0	1.02496	0
																																		Homeostatic	0	0	3.43109	3.04167	0	4.10793			Proinflammatory	0	2.974	0	0	0	0
																																		Homeostatic	0	0	2.77072	0	0	3.82669			Homeostatic	1.4864	3.56137	0	0	0	0
																																		Homeostatic	0	3.34102	0	3.34102	3.34102	0			Homeostatic	0	3.6504	1.59865	1.59865	0	1.08963
																																		Homeostatic	0	0	2.93605	3.6023	2.93605	3.99863			Proinflammatory	0	2.71674	0.943947	3.20078	0	0
																																		Homeostatic	0	0	4.01364	2.68013	2.68013	3.3384			Homeostatic	0	2.8703	1.12503	0	0	1.64105
																																		Proinflammatory	1.90302	0	4.94734	3.95805	2.2575	4.98707			Proinflammatory	0	3.25166	0	0	0.936906	0
																																		Homeostatic	0	2.54886	2.54886	3.59395	3.20213	4.67406			Homeostatic	0	2.35515	1.21933	0	0	0
																																		Homeostatic	0	0	3.68664	3.01824	0	3.01824			Proinflammatory	0.994791	2.05625	2.05625	0	0	1.48349
																																		Homeostatic	0	2.8623	0	3.92207	0	0			Homeostatic	0	2.12024	1.23675	0	0	0
																																		Homeostatic	1.80099	0	3.72436	3.26873	2.78296	3.26873			Homeostatic	0	2.9933	0	0	0	0
																																		Homeostatic	0	0	4.25141	4.25141	0	3.5724			Homeostatic	0	2.20007	0	0	2.20007	2.20007
																																		Homeostatic	0	0	0	4.44721	0	4.44721			Proinflammatory	0	2.4768	1.5335	1.5335	1.03574	0
																																		Homeostatic	0	3.90285	3.22969	3.22969	2.57535	2.57535			Homeostatic	0	2.9155	1.50221	0	0	0
																																		Homeostatic	0	0	4.81583	0	4.4144	4.81583			Homeostatic	0	2.33855	1.41636	0	0	0
																																		Homeostatic	0	0	3.17757	0	3.17757	3.84966			Homeostatic	0	3.61795	0	0	0	1.61522
																																		Homeostatic	2.85301	0	2.85301	2.85301	0	4.88067			Homeostatic	0	2.50412	1.33716	2.71078	0	0
																																		Homeostatic	0	0	3.1293	3.52007	0	3.1293			Homeostatic	0	3.01507	2.69803	1.87796	0	2.23112
																																		Homeostatic	0	3.34365	4.01899	3.34365	0	2.6852			Homeostatic	0	3.36738	1.41376	0	0	0
																																		Homeostatic	0	0	3.93183	2.60269	0	3.2581			Homeostatic	1.55039	2.33052	1.55039	0	0	1.55039
																																		Homeostatic	0	2.32985	3.64037	2.32985	0	2.32985			Homeostatic	1.04881	1.88141	0	0	0	1.04881
																																		Homeostatic	0	3.17099	3.17099	5.69643	0	0			Homeostatic	0	2.56007	0	1.38233	0	0
																																		Homeostatic	2.41628	0	3.73329	3.95164	2.41628	4.13075			Homeostatic	0	3.70294	1.00074	1.00074	0	0
																																		Homeostatic	0	0	0	3.91723	0	4.60038			Homeostatic	0	2.91106	1.00709	1.00709	1.00709	1.00709
																																		Homeostatic	0	0	2.36492	3.00995	2.36492	4.22687			Proinflammatory	0	2.30857	0	0	0	0
																																		Homeostatic	0	0	3.42197	4.49857	0	4.31848			Homeostatic	0	2.64383	1.55465	0	0	0
																																		Homeostatic	0	0	2.47497	3.51584	0	3.79606			Homeostatic	0	3.09297	2.01151	0.962658	0	0.962658
																																		Homeostatic	0	2.78629	2.78629	2.78629	3.44813	3.44813			Homeostatic	0	2.29542	0	0	0	2.09714
																																		Homeostatic	0	2.79924	4.13881	0	0	4.13881			Homeostatic	1.40907	2.70234	0.934552	0	0	0
																																		Homeostatic	0	2.92848	2.92848	2.92848	2.92848	2.92848			Homeostatic	0	3.44445	2.78272	0	2.14961	0
																																		Homeostatic	2.43888	0	4.65968	3.97596	2.43888	4.23399			Homeostatic	0	3.32646	1.69988	1.17453	0	0
																																		Homeostatic	0	0	3.94665	3.94665	3.94665	3.94665			Homeostatic	0	1.85547	1.52529	0	0	1.52529
																																		Homeostatic	2.93943	0	4.00214	4.15368	2.93943	3.82347			Homeostatic	0	3.04516	1.17053	1.17053	0	1.69514
																																		Homeostatic	3.3151	0	0	3.3151	0	3.98992			Homeostatic	0	3.29088	1.27722	1.27722	0	1.27722
																																		Homeostatic	0	2.37547	3.68949	4.48644	2.37547	3.02102			Homeostatic	0	2.63532	0	1.14993	0	1.14993
																																		Homeostatic	0	0	3.74733	2.42939	2.42939	3.07749			Proinflammatory	0	3.37529	0	1.89409	0	0
																																		Homeostatic	0	2.31327	3.62247	4.01899	2.31327	3.84026			Proinflammatory	0	2.97968	0	0	1.29987	1.29987
																																		Proinflammatory	2.43507	0	4.51391	4.09481	2.91023	4.91571			Homeostatic	0	2.99748	0	0	0.603009	0.603009
																																		Homeostatic	0	0	2.93352	3.5997	0	0			Proinflammatory	0	3.08964	2.33405	3.51509	0	2.33405
																																		Homeostatic	0	0	4.16342	2.44656	2.44656	3.7657			Proinflammatory	0	2.83388	1.5169	3.77728	0	1.5169
																																		Homeostatic	0	2.93689	3.99951	2.93689	2.93689	3.99951			Homeostatic	0	0	0	1.44047	0	0
																																		Homeostatic	0	2.57311	2.57311	2.57311	3.61952	3.22736			Homeostatic	0	2.86074	0	0	0	0
																																		Homeostatic	0	0	3.07552	2.42751	3.46548	3.07552			Homeostatic	0	2.33279	0	0	0	0
																																		Proinflammatory	1.67316	1.67316	4.87421	3.57325	3.57325	5.51243			Homeostatic	0	2.22398	0	0	0	0
																																		Homeostatic	0	0	0	3.59509	4.27442	4.55861			Homeostatic	0	1.50767	1.50767	2.08348	0	0
																																		Homeostatic	0	0	3.27508	2.61905	2.61905	2.61905			Homeostatic	0	2.89639	1.34845	0	0	0
																																		Homeostatic	0	0	3.48112	0	0	2.81828			Homeostatic	1.33592	2.88037	2.24182	0	0	2.24182
																																		Homeostatic	2.47298	0	3.12305	2.47298	3.51373	3.12305			Homeostatic	0	2.58664	0	0	0	0
																																		Homeostatic	2.37813	2.37813	0	2.37813	3.02381	4.08947			Homeostatic	0	2.99604	1.31243	0	1.31243	1.31243
																																		Proinflammatory	2.9268	0	5.07524	2.9268	3.5928	5.76526			Proinflammatory	0	3.11942	0	0	0	0
																																		Proinflammatory	3.51058	0	4.87421	5.09582	0	4.58907			Homeostatic	0	3.30899	0	0	0	1.83601
																																		Homeostatic	0	0	3.94997	5.51012	0	0			Proinflammatory	1.25169	2.6013	0	0	0	1.25169
																																		Homeostatic	0	0	0	2.87325	0	0			Homeostatic	0	2.68203	1.48244	0	0	0
																																		Homeostatic	0	0	4.00254	4.85215	3.56094	5.37504			Homeostatic	0	2.38392	0.971244	0	0	0
																																		Homeostatic	0	0	3.62543	2.57872	3.62543	5.44857			Homeostatic	0	3.14115	0.906386	0	0.906386	0.906386
																																		Homeostatic	0	0	2.57255	4.64288	3.22678	4.64288			Homeostatic	0	2.82452	1.42805	0	0	0
																																		Homeostatic	0	2.84229	0	2.84229	0	4.18389			Proinflammatory	0	2.23404	0	0	0	1.79218
																																		Proinflammatory	0	0	4.08061	5.01124	3.27543	4.24979			Homeostatic	0	2.88882	0	0	0	1.48034
																																		Homeostatic	2.73564	2.10533	2.73564	3.94097	0	3.11925			Homeostatic	0	3.51399	1.31243	1.31243	0	1.31243
																																		Proinflammatory	0	1.55686	4.85432	5.08752	3.15545	4.32913			Proinflammatory	0	1.99049	0	0	0	1.99049
																																		Homeostatic	0	0	4.59068	3.90762	0	3.90762			Homeostatic	0	2.2058	0	1.61716	0	0
																																		Proinflammatory	2.55796	0	4.64646	4.38697	2.55796	4.91247			Homeostatic	0	2.29568	1.69848	0	0	1.69848
																																		Homeostatic	3.04357	2.39699	0	3.04357	0	2.39699			Homeostatic	0	1.93299	0	0	0	0
																																		Homeostatic	0	0	3.89025	3.49496	0	2.83171			Homeostatic	0	3.58522	1.25401	0	1.79322	0
																																		Homeostatic	0	0	4.24597	4.82737	2.69223	4.50502			Homeostatic	0	3.24901	0	0	0	0
																																		Homeostatic	0	2.24861	2.88754	2.24861	0	4.0997			Homeostatic	0	2.75818	0	0	0	2.12651
																																		Homeostatic	1.54602	2.96856	2.96856	3.63568	3.96459	2.96856			Homeostatic	0	2.95698	0	0	0	2.31451
																																		Proinflammatory	3.44162	0	4.56469	3.8819	2.90573	4.80361			Proinflammatory	0	2.66362	1.17084	1.17084	0.7478	2.93373
																																		Proinflammatory	3.17537	0	4.34967	3.45256	3.17537	5.21757			Homeostatic	0	0.959467	2.00704	1.43998	0	2.50733
																																		Homeostatic	2.36974	0	4.23211	3.90143	2.74354	4.48019			Homeostatic	0	2.93394	1.17099	0	0	0
																																		Homeostatic	0	0	3.7303	3.06086	2.41349	4.52782			Proinflammatory	0	2.60714	1.12926	0	0	0
																																		Proinflammatory	1.76197	0	4.07562	4.35905	3.54868	4.07562			Homeostatic	0	2.22865	1.87562	1.32507	0	1.32507
																																		Homeostatic	0	0	4.66332	4.48288	2.27716	3.30493			Homeostatic	0	2.07633	1.73167	0	0	0
																																		Homeostatic	0	0	3.02009	3.02009	3.68854	3.02009			Homeostatic	0	2.75561	1.65034	3.26776	1.13281	1.13281
																																		Homeostatic	0	0	3.61482	3.89575	3.22272	3.22272			Homeostatic	0	3.21105	1.8708	0	0	2.11922
																																		Homeostatic	0	0	4.00567	4.91097	0	3.33057			Homeostatic	0	0	0	1.66166	0	0
																																		Homeostatic	0	0	2.56643	2.56643	0	0			Homeostatic	0	3.44933	0	1.8782	0	0
																																		Homeostatic	0	2.31245	2.31245	3.83936	3.83936	2.95482			Homeostatic	0	2.18383	0	0	0	0
																																		Homeostatic	0	3.06183	4.12874	3.7313	0	4.12874			Homeostatic	0	2.62953	1.14567	0	0	1.66565
																																		Homeostatic	0	2.83021	0	2.83021	2.83021	2.83021			Proinflammatory	0	3.1299	0	3.31631	0	1.73814
																																		Homeostatic	0	0	0	4.44305	0	0			Homeostatic	1.09715	2.19527	1.60768	1.09715	1.09715	1.60768
																																		Homeostatic	0	2.96436	2.96436	3.63137	0	4.02797			Homeostatic	0	2.42939	0	0	0	0
																																		Homeostatic	2.77072	0	3.64871	2.1383	3.43205	4.10891			Homeostatic	0	2.00927	0	0	0	0
																																		Proinflammatory	0	0	2.27951	0	3.30746	3.58595			Homeostatic	0	2.9936	0	0	0	1.21481
																																		Homeostatic	0	0	3.76777	3.09746	2.44849	4.31743			Homeostatic	0	2.46448	1.14787	0	0	1.66826
																																		Homeostatic	0	0	4.248	5.33704	2.90369	3.56905			Homeostatic	1.10465	2.95301	0	0	0	0
																																		Homeostatic	0	0	3.52806	2.22619	2.22619	5.06275			Homeostatic	0	2.69127	0	0	0	1.49012
																																		Homeostatic	0	0	2.6776	2.6776	0	3.33578			Homeostatic	0	3.3218	0.90983	0.90983	0	0
																																		Homeostatic	0	0	0	2.52	0	3.56348			Homeostatic	0	0	0	0	0	0
																																		Proinflammatory	0	0	4.67851	3.38199	3.92694	5.14502			Proinflammatory	0	3.10999	0	0	0	1.51955
																																		Homeostatic	0	0	3.1831	3.1831	2.53057	2.53057			Homeostatic	0	2.37969	1.23848	0	1.23848	1.77508
																																		Homeostatic	2.49006	2.49006	2.49006	2.49006	3.14087	3.81215			Homeostatic	0	3.4496	2.41257	0	0	3.05989
																																		Proinflammatory	0	1.89939	4.0573	4.31567	0	3.70801			Proinflammatory	0	0	0	0	0	0
																																		Proinflammatory	0	2.15364	4.52606	4.24198	3.84368	4.3459			Homeostatic	0	2.50335	0	0	0	0
																																		Proinflammatory	1.42277	1.42277	4.33816	5.02476	3.80845	4.37846			Homeostatic	0	0	1.02726	0	0	1.52318
																																		Homeostatic	0	0	3.09042	2.44175	3.48061	3.76057			Homeostatic	0	2.63753	0	0	1.67264	1.67264
																																		Homeostatic	0	2.82273	0	3.48571	0	2.82273			Homeostatic	0	2.77441	0	1.05732	0	0
																																		Homeostatic	0	2.13698	3.97625	3.43061	3.43061	3.43061			Homeostatic	0	2.52723	0	0.972879	0	1.45654
																																		Homeostatic	0	0	0	3.73728	0	4.81988			Proinflammatory	0	2.53655	1.20213	0	1.20213	2.333
																																		Homeostatic	0	0	4.75881	5.31474	0	3.39792			Homeostatic	1.29696	2.45382	0	1.84314	0	0
																																		Homeostatic	0	0	3.8782	0	0	2.55212			Homeostatic	0	2.66611	1.17268	1.17268	0	1.69769
																																		Homeostatic	2.52421	0	3.17647	3.17647	2.52421	4.53097			Proinflammatory	0	3.15746	1.82371	2.90778	0	1.49587
																																		Homeostatic	0	0	3.77711	4.77403	0	3.99566			Homeostatic	0	3.99485	0	0	0	0
																																		Proinflammatory	1.68558	0	3.89897	3.58809	3.98429	5.07042			Homeostatic	0	2.45268	0	0	0	0
																																		Homeostatic	0	2.72159	3.3813	3.10489	2.09214	3.77537			Homeostatic	0	2.15028	0	0	0	2.78344
																																		Homeostatic	0	2.44752	3.09645	2.44752	0	2.44752			Homeostatic	0	3.46148	0	0	0	0
																																		Homeostatic	0	2.27246	4.12588	3.79585	3.29989	4.3736			Homeostatic	0	3.80016	1.19405	1.19405	0	0
																																		Homeostatic	0	3.93183	3.2581	3.93183	0	0			Proinflammatory	0	0.995974	2.05789	3.65226	0	2.56121
																																		Homeostatic	0	0	3.83847	4.23674	0	0			Homeostatic	0	3.65824	0	0	1.56429	0
																																		Proinflammatory	0	0	4.33259	3.93367	3.93367	3.65249			Homeostatic	0	3.16418	0	0	0	1.34382
																																		Homeostatic	0	0	3.36229	3.36229	2.70321	4.43753			Homeostatic	0	2.30809	1.95116	0	0	1.39089
																																		Homeostatic	2.00065	2.00065	0	2.62378	2.00065	3.49558			Homeostatic	0	0	1.32567	0	0	0
																																		Homeostatic	2.52845	2.52845	3.18089	3.39568	1.91206	3.39568			Homeostatic	1.30025	2.45796	1.30025	1.30025	0	2.19841
																																		Proinflammatory	0	2.03428	5.15799	4.25973	2.6598	4.47058			Proinflammatory	0	0	1.302	2.20055	0	0
																																		Homeostatic	0	0	0	2.84687	0	2.84687			Homeostatic	0	3.54915	0	0	0	1.76237
																																		Homeostatic	0	0	0	0	0	0			Proinflammatory	0	1.13068	1.13068	1.13068	1.13068	0
																																		Homeostatic	2.63934	2.63934	2.63934	0	2.63934	3.97059			Homeostatic	0	2.91462	0	0	0	0
																																		Homeostatic	0	0	3.85191	2.32401	0	4.71491			Homeostatic	0	2.38863	1.78327	1.24549	1.24549	0
																																		Homeostatic	0	2.52105	3.17318	3.56459	2.52105	2.52105			Homeostatic	0	2.96873	0	0	0	0
																																		Homeostatic	0	0	0	0	0	0			Homeostatic	0	1.69532	0	1.17068	0	1.17068
																																		Homeostatic	0	2.77353	3.82962	2.77353	0	0			Homeostatic	0	2.72359	0	0	0	1.21565
																																		Proinflammatory	1.48587	1.48587	4.5359	5.04243	2.89558	4.90032			Homeostatic	0	3.03532	2.25013	2.25013	0	1.34277
																																		Homeostatic	2.73834	0	3.39862	4.38872	2.10787	3.9438			Homeostatic	0.907707	3.00678	2.12742	0	0	1.37555
																																		Proinflammatory	0	0	4.37975	3.69905	3.91723	4.86042			Homeostatic	1.12573	2.6023	1.12573	2.74581	0	1.12573
																																		Homeostatic	0	1.8691	3.13244	2.85919	2.48198	4.70636			Homeostatic	0	1.96237	1.96237	0	0	1.40072
																																		Homeostatic	2.30349	0	3.82962	2.94539	2.30349	4.51185			Homeostatic	0	1.29542	1.29542	1.29542	0	0
																																		Homeostatic	0	0	0	2.39336	0	4.79084			Homeostatic	0	3.07237	1.63288	0	0	0
																																		Homeostatic	0	0	2.45722	2.45722	0	4.77403			Homeostatic	0	3.40408	0	0	0	0
																																		Homeostatic	0	0	2.65764	3.98992	2.65764	0			Homeostatic	1.00522	2.43318	0	0	0	0
																																		Homeostatic	0	2.37547	3.02102	3.02102	3.02102	3.4101			Homeostatic	0	2.55925	0	1.94061	0	0
																																		Homeostatic	0	2.84993	2.84993	0	3.90922	0			Homeostatic	0	1.91059	0	0	1.07125	0
																																		Homeostatic	0	0	2.90532	4.2497	3.57072	2.90532			Homeostatic	0	1.58927	1.08183	0	0	0
																																		Homeostatic	0	2.5598	3.60548	3.88635	0	3.21352			Homeostatic	1.09041	2.55358	1.59959	0	0	1.59959
																																		Proinflammatory	1.44541	2.37312	5.03337	4.28164	2.37312	4.28164			Homeostatic	0	2.21157	0	0	0	0
																																		Homeostatic	2.28267	2.28267	2.92346	3.80698	2.92346	2.28267			Proinflammatory	0	3.16012	2.36784	1.44096	1.44096	2.63182
																																		Proinflammatory	2.23769	0	4.08769	4.38864	3.7579	4.61967			Homeostatic	0	0	0	0	0	0
																																		Homeostatic	2.18874	0	3.70425	3.48724	3.20971	4.16498			Homeostatic	0	1.98532	1.98532	0	1.42087	2.34393
																																		Homeostatic	2.27951	2.27951	3.58595	4.48548	2.92014	3.98214			Homeostatic	0	2.58361	0	0	0	0
																																		Homeostatic	0	2.61787	3.66662	2.61787	2.61787	2.61787			Homeostatic	0	3.4975	0	0	1.36406	0
																																		Homeostatic	0	0	3.39699	3.39699	3.39699	4.91078			Homeostatic	0	3.37829	0	0	0	0
																																		Homeostatic	0	0	3.3228	3.3228	3.3228	3.99776			Proinflammatory	0	2.56992	1.49225	1.49225	0	1.00193
																																		Homeostatic	0	0	3.19462	3.68892	3.47201	4.46365			Homeostatic	0	2.79514	2.62497	0	0	1.26999
																																		Homeostatic	0	3.15796	0	0	2.50644	3.54915			Homeostatic	0	2.03543	0	0	0	0
																																		Homeostatic	0	0	2.43223	4.29986	0	4.65246			Homeostatic	0	2.99751	1.13625	0	0	1.65443
																																		Homeostatic	0	0	0	0	0	3.67533			Homeostatic	0	2.67886	0	0	0	0
																																		Homeostatic	0	0	3.11684	3.78759	3.11684	3.11684			Proinflammatory	0	2.51267	1.71112	1.18405	0	0
																																		Homeostatic	0	0	3.22891	2.20652	0	3.90206			Homeostatic	0	3.23413	0.965317	0	0.965317	1.44721
																																		Homeostatic	0	2.89801	3.5632	3.28492	3.28492	3.95917			Homeostatic	0	2.80093	1.27443	0	0	0.827821
																																		Homeostatic	0	2.65518	3.31255	5.29538	0	2.65518			Homeostatic	0	2.90125	1.00052	1.00052	1.00052	1.49051
																																		Proinflammatory	0	0	3.64157	3.79197	2.59405	3.92268			Homeostatic	0	3.98079	2.31656	0	1.18943	1.18943
																																		Homeostatic	2.72692	0	2.72692	4.0629	3.38681	4.0629			Homeostatic	0	3.25282	0	0	1.24885	0
																																		Homeostatic	2.22766	0	2.22766	2.86541	0	4.60854			Homeostatic	1.42565	2.34963	1.42565	0	0	1.99076
																																		Homeostatic	2.3558	0	4.21694	4.70759	3.00038	4.70759			Homeostatic	0	1.60688	1.60688	0	0	1.60688
																																		Homeostatic	2.33489	0	2.97842	2.33489	2.33489	4.72686			Homeostatic	0	2.48114	1.0388	1.0388	0	1.0388
																																		Homeostatic	0	0	2.95915	4.02257	4.02257	4.02257			Homeostatic	0	2.38214	0	0	0	0
																																		Homeostatic	0	2.25089	2.88995	3.27671	0	3.77232			Homeostatic	0	3.15796	0	0	1.43924	2.0062
																																		Proinflammatory	2.00871	1.44146	4.58298	4.51472	3.01363	3.76001			Homeostatic	0	3.86829	0	2.33912	0	0
																																		Homeostatic	0	0	3.61717	2.95052	0	4.01364			Homeostatic	0	2.79972	0	0	0	0
																																		Homeostatic	0	2.05864	2.05864	4.13545	2.05864	4.01966			Proinflammatory	0	3.14831	1.88314	0	0	1.88314
																																		Homeostatic	0	2.59577	3.46628	3.25091	1.97456	3.64338			Homeostatic	0	2.79841	2.28346	1.68738	0	0
																																		Homeostatic	0	0	3.69235	3.69235	3.02381	0			Homeostatic	0	2.45503	0	0	0	2.19557
																																		Homeostatic	0	2.54886	2.54886	3.20213	3.59395	3.20213			Homeostatic	0	2.58173	0	0	0	0
																																		Homeostatic	0	0	2.60966	0	3.26534	3.26534			Homeostatic	0	3.54297	1.55391	0	0	1.55391
																																		Homeostatic	2.93858	0	2.29702	4.28436	4.00127	4.83806			Homeostatic	0	3.2605	1.79385	0	0	1.79385
																																		Homeostatic	0	0	3.9787	3.9787	2.91683	4.94777			Homeostatic	0	2.5668	1.09995	1.09995	0	1.09995
																																		Homeostatic	0	0	0	2.78915	0	3.84592			Proinflammatory	1.33654	1.33654	1.33654	1.33654	0	1.88884
																																		Homeostatic	3.46748	0	2.80505	0	0	0			Homeostatic	0	3.42025	1.37566	0	0	0
																																		Homeostatic	0	0	0	0	0	0			Homeostatic	0	3.14434	1.10478	1.61684	0.697779	1.79947
																																		Homeostatic	0	0	3.08443	0	2.43603	3.75444			Homeostatic	0	2.65415	1.16382	0	0	0
																																		Proinflammatory	0	0	4.23599	3.1659	2.7813	5.07499			Homeostatic	0	2.1786	0	0	0	0
																																		Proinflammatory	2.84738	0	3.5111	3.66098	2.84738	4.47309			Homeostatic	0	3.0125	1.14699	0	0	2.4633
																																		Homeostatic	1.96606	1.96606	4.03038	1.96606	3.45671	2.58664			Proinflammatory	0	0	2.121	1.5411	1.5411	0
																																		Homeostatic	0	0	0	3.86554	3.86554	3.47049			Proinflammatory	0	1.7221	0.929048	0.929048	0.929048	0
																																		Homeostatic	0	0	3.31	2.65272	0	3.98472			Homeostatic	0	2.1047	2.1047	0	0	1.52656
																																		Homeostatic	0	0	0	2.27246	2.27246	3.97442			Homeostatic	0	2.06447	1.49078	1.49078	0	1.00074
																																		Homeostatic	3.02847	2.38258	3.02847	2.38258	2.38258	3.41768			Homeostatic	0	2.90166	2.26199	0	0	0
																																		Homeostatic	0	3.5043	3.5043	0	0	3.89969			Homeostatic	0	2.89316	0	0	0	0
																																		Homeostatic	0	0	2.90206	5.15397	3.17592	4.75139			Homeostatic	0	3.18199	0	0	2.52951	2.52951
																																		Homeostatic	2.31327	0	2.95569	0	2.31327	3.62247			Homeostatic	0	2.49188	1.16839	0	0	0
																																		Proinflammatory	2.27716	1.68166	4.62117	3.97956	3.80097	4.88457			Homeostatic	0	3.45486	0	0	0	0
																																		Proinflammatory	1.61749	0	5.11594	3.81649	3.72338	4.12076			Homeostatic	0	3.52742	0	0	0	1.45945
																																		Proinflammatory	0	1.79009	3.43205	3.71162	2.77072	4.56237			Proinflammatory	0	3.41398	1.37082	0	0	2.54587
																																		Homeostatic	0	0	3.67034	2.62141	0	3.67034			Proinflammatory	0	2.86854	0	1.74852	0	1.21582
																																		Homeostatic	2.5554	0	0	4.43243	0	4.56447			Homeostatic	1.43875	3.28554	0	0	1.43875	0
																																		Homeostatic	0	2.54886	3.87473	2.54886	2.54886	4.09372			Proinflammatory	0	3.01501	1.23071	0	1.23071	1.23071
																																		Homeostatic	0	2.40245	3.0493	0	2.40245	3.43884			Homeostatic	0	2.9918	2.34763	1.74578	1.21348	0
																																		Homeostatic	0	0	3.54697	4.0462	2.50438	5.13308			Homeostatic	0	2.72027	0	0	0	0
																																		Homeostatic	0	0	2.79202	2.79202	0	0			Homeostatic	0	3.6154	0	0	0	0
																																		Homeostatic	0	0	3.18866	4.2594	0	3.86097			Homeostatic	1.42565	1.99076	2.34963	2.61317	0	0
																																		Proinflammatory	1.96185	0	4.52923	4.02557	2.96204	4.52923			Homeostatic	0	2.76582	1.05135	0	0	2.13369
																																		Homeostatic	0	2.41535	4.0442	4.47331	2.41535	3.60217			Homeostatic	0	2.90982	1.67493	2.90982	0	1.15348
																																		Homeostatic	0	0	4.39841	4.79977	0	4.79977			Homeostatic	0	3.72456	0	2.20724	0	0
																																		Homeostatic	0	2.32735	0	3.85553	2.32735	3.63766			Proinflammatory	0	3.13244	2.11745	0	0	2.11745
																																		Homeostatic	0	0	3.60548	2.5598	0	3.88635			Homeostatic	0	2.95603	1.53564	0	0	0
																																		Homeostatic	2.30511	0	4.51363	2.9471	2.9471	4.60795			Homeostatic	0	3.00042	1.49775	0	0	1.49775
																																		Proinflammatory	0	0	3.90762	3.90762	3.90762	3.90762			Homeostatic	0	1.96211	1.72022	3.29532	0	0
																																		Homeostatic	0	0	0	0	2.93689	3.60317			Proinflammatory	0.908414	1.93464	0.908414	1.69399	0	2.12846
																																		Homeostatic	0	0	4.06741	4.24687	3.17647	5.21872			Proinflammatory	0	0	0	0	0	0
																																		Proinflammatory	4.10891	0	4.79381	4.10891	0	0			Homeostatic	0	3.11558	1.75581	1.22203	1.75581	0
																																		Homeostatic	2.79202	0	2.79202	2.79202	2.79202	2.79202			Homeostatic	0	3.46381	1.00019	0	0	1.49012
																																		Homeostatic	0	2.9352	4.28084	4.50121	2.9352	3.3228			Homeostatic	0	2.62259	1.43338	0	1.43338	0
																																		Homeostatic	2.3043	0	2.94624	0	2.3043	4.0092			Homeostatic	1.30123	3.22144	1.30123	1.30123	0	1.30123
																																		Proinflammatory	1.67563	0	4.47555	4.05088	3.79373	3.69086			Homeostatic	0	3.34629	0	0	0	0
																																		Homeostatic	0	0	2.74718	2.74718	2.74718	4.48403			Homeostatic	0	2.85158	0	0.772589	0	0
																																		Homeostatic	0	0	2.70191	3.36095	0	3.75478			Homeostatic	0	1.85214	0	0	0	2.46359
																																		Homeostatic	0	0	0	0	4.18548	0			Proinflammatory	0	2.46803	0	2.94436	0	2.46803
																																		Proinflammatory	1.65	0	4.28384	3.54547	3.26736	5.37322			Homeostatic	0	2.7334	1.757	3.3935	1.757	1.22304
																																		Homeostatic	1.76398	2.36755	3.01271	3.55103	2.36755	3.89906			Proinflammatory	0	2.45236	1.01859	0	2.08904	2.28711
																																		Proinflammatory	0	2.66445	4.11284	2.66445	3.04643	4.95075			Homeostatic	0	2.33349	0	1.97537	0	0
																																		Homeostatic	0	2.87483	2.23657	3.53936	2.87483	4.43808			Homeostatic	0	2.80651	1.41353	0	0	1.41353
																																		Proinflammatory	0	0	3.7657	4.44721	3.7657	4.84876			Homeostatic	0	3.24758	1.78265	1.24496	0	1.78265
																																		Homeostatic	0	0	0	3.06767	3.06767	4.63918			Homeostatic	0	2.07704	0	0	0	0
																																		Homeostatic	0	2.83171	0	2.83171	0	2.83171			Proinflammatory	0	2.51163	1.8965	0	0	0
																																		Proinflammatory	2.30714	1.70889	4.51587	4.69636	2.30714	4.16387			Proinflammatory	0	3.55883	2.05725	0	0	2.68436
																																		Homeostatic	0	0	2.48904	2.48904	2.48904	3.81107			Homeostatic	0	2.3623	2.3623	0	0	0
																																		Proinflammatory	0	0	0	0	4.53438	5.22215			Homeostatic	0	2.16403	1.81441	0	0	1.27221
																																		Homeostatic	0	0	2.12067	3.62923	0	4.4891			Homeostatic	0	3.1688	0	0	0	0
																																		Proinflammatory	0	0	3.77547	5.85229	3.90613	3.34629			Homeostatic	0	0	0	3.2529	1.63787	0
																																		Homeostatic	0	0	0	4.55279	0	3.87012			Proinflammatory	1.06798	2.35588	0	1.57256	1.06798	2.78969
																																		Homeostatic	0	0	4.59068	3.90762	3.90762	4.99275			Proinflammatory	0	1.73917	1.5084	3.45005	0	0
																																		Proinflammatory	0	0	3.54981	4.32247	3.05795	3.05795			Proinflammatory	0	2.4346	0	1.28171	0	0
																																		Homeostatic	0	0	3.06377	2.41628	0	3.06377			Homeostatic	0	2.33069	0	0	0	0
																																		Homeostatic	0	0	3.5169	3.79713	3.12617	4.96013			Homeostatic	0	2.16448	2.16448	2.16448	0	0
																																		Homeostatic	0	0	3.98214	0	3.98214	3.98214			Homeostatic	0	2.6562	0	0	1.16534	0
																																		Homeostatic	0	0	4.19294	3.12409	3.12409	3.795			Homeostatic	0	3.04338	0	0	0	0
																																		Homeostatic	0	0	3.07552	3.46548	2.42751	0			Homeostatic	0	2.23508	0.981872	0	0	0.981872
																																		Homeostatic	3.34762	0	0	3.34762	0	2.68903			Proinflammatory	0	1.86802	0	0	1.03856	1.86802
																																		Homeostatic	0	2.19297	4.03835	3.7089	3.7089	4.03835			Homeostatic	0	3.47927	0	1.78567	0	0.976269
																																		Proinflammatory	0	0	4.1535	4.86326	3.6531	5.22487			Homeostatic	0	3.293	0	0	2.01235	0
																																		Homeostatic	0	2.32651	2.96961	2.96961	0	3.63676			Homeostatic	0	2.68266	2.05566	0	0	0
																																		Homeostatic	0	0	0	0	0	3.15151			Homeostatic	0	1.69278	0	0	0	1.69278
																																		Proinflammatory	0	0	3.55905	4.23786	3.55905	4.23786			Homeostatic	0	0	0	0	0	0
																																		Homeostatic	0	0	2.79707	3.45924	2.79707	4.61588			Homeostatic	0	2.92323	0	0	0	0
																																		Proinflammatory	0	2.72292	4.74317	4.45839	3.77676	4.27838			Proinflammatory	0	2.8507	0	2.8507	0	0
																																		Homeostatic	0	0	0	4.23786	4.6385	4.23786			Homeostatic	0	3.40633	0	0	0	0
																																		Homeostatic	0	0	2.94539	3.61189	0	0			Homeostatic	0	0	2.01488	0	0	0
																																		Homeostatic	0	0	3.42245	0	0	3.03317			Homeostatic	0	2.90778	0	0	0	1.152
																																		Homeostatic	2.52263	2.90098	3.38957	3.38957	0	4.88888			Homeostatic	0	2.2547	1.14202	0	0	1.14202
																																		Homeostatic	0	3.34102	3.34102	3.34102	0	3.34102			Proinflammatory	0	0	2.25738	2.62734	0	2.62734
																																		Homeostatic	0	2.24861	2.88754	3.55244	3.27426	2.24861			Homeostatic	0	2.46704	0	0	1.85532	1.85532
																																		Homeostatic	0	0	0	3.82085	0	0			Homeostatic	0	3.56879	0	0	0	1.29522
																																		Homeostatic	0	2.83472	0	2.83472	0	3.49806			Homeostatic	0	1.58958	0	1.58958	1.58958	0
																																		Proinflammatory	1.46865	0	5.0421	4.43775	3.19473	5.69897			Homeostatic	0	0	1.12997	2.44041	0	0
																																		Homeostatic	0	0	3.23047	3.50822	3.50822	3.72535			Homeostatic	0	3.05144	1.9739	1.73148	0	0
																																		Homeostatic	3.46448	0	2.42656	3.07454	0	4.14186			Homeostatic	0	3.01013	0	0	0	0
																																		Homeostatic	0	0	2.95052	0	2.95052	2.95052			Homeostatic	0	3.39498	0.922881	2.31245	0	0
																																		Proinflammatory	0	0	3.90703	4.52621	3.62602	5.21393			Homeostatic	0	1.4211	0	1.4211	0	1.4211
																																		Proinflammatory	2.61787	0	4.3469	4.4992	3.27385	4.3469			Homeostatic	0	2.42257	1.27221	0	0	0
																																		Homeostatic	2.22914	0	4.42985	3.53127	2.86698	2.22914			Homeostatic	1.83115	0	0	0	0	0
																																		Proinflammatory	0	0	4.36833	4.31771	2.54056	4.76956			Homeostatic	0	3.04287	0	0	0.846309	0
																																		Homeostatic	0	3.36229	4.03796	3.36229	0	0			Homeostatic	0.745988	2.03486	1.46454	0.745988	0	0.745988
																																		Homeostatic	2.612	0	2.612	2.612	0	2.612			Homeostatic	0	0	0	0	0	0
																																		Homeostatic	0	0	2.64905	2.64905	2.64905	0			Homeostatic	0	0	0	0	0	1.15288
																																		Homeostatic	0	0	3.32538	4.90563	0	4.90563			Homeostatic	0	2.70062	0	1.32914	0	1.32914
																																		Homeostatic	0	0	0	3.38222	0	3.87936			Homeostatic	0	3.13724	0	0	0	0
																																		Homeostatic	0	0	3.57577	3.57577	2.91023	3.57577			Homeostatic	0	2.19216	0.759105	0.759105	0	1.71298
																																		Homeostatic	0	0	4.39973	3.32538	0	4.39973			Homeostatic	1.72538	2.6976	0	0	0	0
																																		Homeostatic	2.43698	0	2.43698	2.43698	0	3.08543			Proinflammatory	0	1.56669	0	0	0	0
																																		Homeostatic	0	0	0	0	0	3.7058			Homeostatic	0	3.76841	0.899756	0.899756	0	0.899756
																																		Proinflammatory	2.65211	0	3.30937	3.8532	3.52518	4.09979			Homeostatic	0	1.78885	1.46365	0.978647	0	0
																																		Homeostatic	0	0	3.52967	0	3.52967	3.52967			Homeostatic	1.13769	3.27467	0	0	0	1.13769
																																		Proinflammatory	0	2.47897	4.01899	3.80033	3.1293	5.34066			Homeostatic	0	2.44608	0	0	0	0
																																		Homeostatic	0	0	0	4.97594	4.28967	3.61014			Homeostatic	0	3.04817	1.03856	0	0	2.31508
																																		Homeostatic	0	0	3.67783	3.28492	3.67783	2.62854			Proinflammatory	0.895278	2.9869	1.91576	0.895278	0	2.10901
																																		Proinflammatory	2.1958	0	4.61354	4.88876	3.60936	4.79421			Proinflammatory	1.84853	2.29429	1.0237	0	1.51885	2.09605
																																		Homeostatic	0	0	3.38268	0	0	3.38268			Homeostatic	0	3.23177	1.30906	0	0	0
																																		Homeostatic	0	2.45333	3.77294	3.49289	0	3.49289			Homeostatic	1.07251	2.52862	2.16227	0	0	1.57803
																																		Homeostatic	0	0	3.78935	2.73497	0	3.39513			Homeostatic	0	1.46072	1.46072	0	0	0
																																		Homeostatic	0	2.49107	3.14193	0	0	3.14193			Proinflammatory	0	2.84044	1.02657	1.02657	0	1.85229
																																		Proinflammatory	0	0	3.98645	3.59023	2.9243	5.93979			Homeostatic	0	3.17255	0	0	0	0
																																		Homeostatic	0	0	3.35426	4.02978	0	3.35426			Homeostatic	0	3.7058	2.19014	0	0	0
																																		Homeostatic	0	3.03411	3.9211	3.03411	0	2.38795			Homeostatic	0	0	1.77082	0	0.965166	1.44702
																																		Homeostatic	0	0	0	3.12825	2.47797	3.12825			Homeostatic	0	3.43991	1.39089	0	0	0
																																		Homeostatic	0	2.61317	3.66168	2.61317	2.61317	2.61317			Homeostatic	0	3.53861	0	1.27276	0	1.81505
																																		Proinflammatory	0	0	4.17526	2.72359	2.72359	3.92833			Homeostatic	0.592953	3.23	0	0.962658	0	0
																																		Homeostatic	2.99	0	3.37856	2.34592	2.99	4.33785			Homeostatic	0	2.12846	1.7808	1.24338	0	0
																																		Proinflammatory	0	0	3.24556	3.91904	3.24556	4.13821			Homeostatic	0	2.39381	0	1.24956	1.24956	1.78802
																																		Proinflammatory	2.44431	2.71006	4.66557	4.48513	3.48333	3.48333			Proinflammatory	0	2.75111	0	1.54009	1.54009	0
																																		Homeostatic	0	0	3.26171	0	3.26171	3.93551			Homeostatic	0	3.50273	0	0	0	0
																																		Homeostatic	0	0	3.19987	2.54668	0	3.87243			Homeostatic	0	2.34379	1.74227	1.74227	0	1.2105
																																		Homeostatic	0	0	3.52539	0	3.13454	3.13454			Homeostatic	0	2.94636	0	1.81699	0	0
																																		Homeostatic	0	0	3.5345	3.93019	0	3.93019			Homeostatic	0	2.52514	0.890593	2.40298	0	0
																																		Homeostatic	2.21013	0	2.21013	0	2.84687	3.72773			Homeostatic	0.789069	2.36187	1.52693	3.8427	0	0.789069
																																		Homeostatic	0	0	0	0	0	2.56643			Homeostatic	0	2.15544	1.26522	0	0	1.80628
																																		Homeostatic	0	0	0	0	0	0			Proinflammatory	0	2.05368	0	1.18342	0	0
																																		Proinflammatory	0	0	4.16811	4.16811	3.88557	6.20222			Homeostatic	0	3.28344	0	0	0	0
																																		Homeostatic	0	0	3.6623	3.6623	0	0			Proinflammatory	0.953547	2.19439	0	0.953547	0	1.75521
																																		Homeostatic	0	2.05923	2.68648	3.06898	2.05923	3.06898			Homeostatic	0	0	1.12027	1.12027	1.63537	1.63537
																																		Homeostatic	0	0	0	0	0	0			Homeostatic	0	0	1.37368	0	0	1.37368
																																		Proinflammatory	0	0	2.78629	3.27214	1.80395	4.34515			Homeostatic	0.961958	3.34941	0	0	0.961958	1.44306
																																		Homeostatic	0	0	3.84293	0	2.78629	3.84293			Homeostatic	0	3.12155	2.10744	0	0	0
																																		Proinflammatory	1.84269	2.45333	4.08511	4.39077	2.45333	3.77294			Homeostatic	0.923247	3.03143	1.39498	0.923247	0	2.15028
																																		Homeostatic	0	2.53484	3.85984	0	3.18754	5.09743			Homeostatic	0	2.69502	0	0	0	0
																																		Homeostatic	2.69545	2.69545	3.74801	3.35426	0	0			Homeostatic	0	2.54994	0	0	0	0
																																		Homeostatic	0	0	2.51895	3.84293	0	2.51895			Homeostatic	0	0	0	0	0	0
																																		Homeostatic	0	3.09343	3.09343	3.09343	0	4.31327			Homeostatic	0	3.79953	1.86563	0	0	0
																																		Homeostatic	0	0	3.74936	3.07947	0	3.07947			Proinflammatory	0	3.62348	0	2.43531	0	0
																																		Homeostatic	0	2.4631	3.11273	4.00197	2.4631	2.4631			Homeostatic	0	2.55705	1.09291	0	0	0
																																		Homeostatic	0	0	3.20667	2.82125	3.70117	4.16187			Proinflammatory	1.09199	1.09199	1.09199	1.09199	1.60149	0
																																		Homeostatic	0	0	0	2.9927	0	3.66045			Homeostatic	0	0	0	2.00342	0	0
																																		Homeostatic	0	0	3.54915	3.15796	0	3.82962			Proinflammatory	1.05732	2.14178	1.8925	3.94591	1.05732	1.55968
																																		Homeostatic	0	0	3.30367	2.64661	0	2.64661			Homeostatic	0	2.03226	0	0	0	0
																																		Homeostatic	0	0	3.74733	0	0	3.74733			Homeostatic	0	1.72976	1.19986	1.19986	0	0
																																		Homeostatic	0	0	2.18874	2.82422	2.82422	3.48724			Homeostatic	0	2.32568	0	0	0	0
																																		Proinflammatory	0	0	0	5.8989	0	4.30037			Homeostatic	0	2.23717	0.983336	2.87546	0	0
																																		Homeostatic	3.57072	0	0	4.46999	0	2.90532			Homeostatic	0	2.40154	1.7951	0	0	1.25563
																																		Homeostatic	0	2.82572	3.48878	2.19014	0	0			Homeostatic	0	3.24054	1.40326	2.58578	0	0
																																		Homeostatic	0	2.42187	0	3.06963	2.42187	2.42187			Homeostatic	0	2.50386	0	1.88931	1.33695	1.33695
																																		Homeostatic	0	0	3.65799	3.26534	2.60966	2.60966			Homeostatic	0	1.73937	0	1.73937	0	0
																																		Homeostatic	1.96028	0	2.58041	4.02377	1.96028	4.22118			Homeostatic	1.17315	2.81091	1.17315	0	0	1.17315
																																		Homeostatic	0	0	4.46403	4.46403	3.78233	0			Homeostatic	0	3.56043	0	0	0	0
																																		Homeostatic	0	0	3.87738	3.05731	2.67508	3.05731			Homeostatic	0	2.44688	2.08378	2.08378	0	0
																																		Homeostatic	2.59348	0	2.59348	3.24853	0	3.24853			Homeostatic	0	3.27019	0	0	0	0
																																		Homeostatic	0	0	3.52486	2.86074	2.86074	0			Homeostatic	0	3.29279	1.35578	0.891951	0.891951	1.35578
																																		Homeostatic	0	0	3.89811	4.58107	3.89811	4.58107			Homeostatic	0	2.27574	1.01052	0	0	0
																																		Homeostatic	0	0	2.39699	2.39699	3.04357	3.7126			Homeostatic	0	2.53057	0	0	0	1.91403
																																		Homeostatic	0	2.40337	2.40337	3.05025	0	0			Homeostatic	0	2.97724	0	0	0	0
																																		Homeostatic	0	0	4.0799	0	0	4.47971			Homeostatic	0	3.02102	0	0	0	0
																																		Homeostatic	0	0	4.02545	2.485	0	4.35681			Homeostatic	0	3.66921	1.00698	0	1.49842	0
																																		Homeostatic	0	0	0	0	0	2.98375			Homeostatic	0	3.30525	0	0	0	0
																																		Homeostatic	0	0	4.24725	3.67084	2.79202	5.40741			Homeostatic	0	3.1222	1.59833	0	0	0
																																		Homeostatic	0	0	2.73902	3.79358	0	2.73902			Proinflammatory	0	1.29909	1.29909	0	0	1.29909
																																		Proinflammatory	0	1.96924	3.91844	3.24497	3.46029	4.03401			Proinflammatory	0	2.34365	0	1.42063	0	0
																																		Homeostatic	0	2.27794	3.80182	3.98042	3.30578	2.91848			Homeostatic	0	2.18383	0	0	0	0
																																		Homeostatic	0	0	2.9793	5.2836	0	2.33574			Homeostatic	0	3.02347	1.02188	0	0	1.02188
																																		Homeostatic	3.72141	0	4.40238	0	3.72141	3.72141			Homeostatic	0	3.4453	1.20442	0	0	0
																																		Homeostatic	2.59005	0	0	3.24497	0	3.63736			Homeostatic	0	3.75568	0	0	0	1.72995
																																		Homeostatic	0	2.78486	2.78486	0	2.78486	3.84144			Homeostatic	0	2.66694	0	1.69842	0	0
																																		Homeostatic	0	0	2.63332	2.63332	0	2.63332			Homeostatic	0	1.54298	1.54298	1.04354	0	0
																																		Homeostatic	2.49821	2.49821	3.82085	4.37103	0	3.82085			Homeostatic	0	3.09833	0	1.39202	0	1.95245
																																		Homeostatic	0	2.70973	0	2.70973	2.70973	4.26446			Homeostatic	0	2.17099	2.17099	0	1.079	3.01639
																																		Homeostatic	0	0	2.53913	2.53913	0	3.58368			Proinflammatory	0	2.3533	1.90391	1.0661	0	1.0661
																																		Homeostatic	0	0	3.57072	2.90532	0	3.57072			Homeostatic	0	4.05491	0	0	0	0
																																		Homeostatic	0	0	3.35693	3.63586	2.32568	4.31574			Proinflammatory	0	2.5565	2.29435	3.0823	0	1.93807
																																		Proinflammatory	0	0	0	4.74177	0	4.45699			Proinflammatory	0	2.5554	0	0	0	2.35149
																																		Proinflammatory	0	0	3.01917	4.08467	3.68759	2.3737			Homeostatic	0	2.40888	1.47564	0	0	0
																																		Homeostatic	0	0	3.93019	3.93019	2.87011	4.89867			Homeostatic	0	3.63908	0	0	0	0
																																		Proinflammatory	0	0	4.5763	4.5763	0	4.5763			Proinflammatory	1.5712	2.15465	2.15465	3.99589	0	2.5207
																																		Homeostatic	0	0	2.99902	3.38773	4.56777	5.65944			Homeostatic	0	3.0326	1.09028	0	0	0
																																		Homeostatic	2.93689	0	2.93689	0	3.60317	4.2826			Homeostatic	0	2.18821	1.60133	0	0	0
																																		Homeostatic	2.42281	0	3.46049	4.53793	0	3.74028			Proinflammatory	0	2.7214	0	0	1.10817	0
																																		Homeostatic	0	0	3.68285	0	3.28989	2.63332			Homeostatic	0	0	0	0	0	0
																																		Homeostatic	0	0	3.45651	2.41907	3.0667	3.73628			Homeostatic	0.951493	1.43011	1.99583	0	0	1.75245
																																		Homeostatic	2.39517	0	0	4.5079	2.39517	3.43109			Proinflammatory	0	3.38706	2.43294	1.82393	1.2804	0
																																		Homeostatic	0	0	3.87012	0	3.87012	3.87012			Homeostatic	0	0	0	0	0	0
																																		Homeostatic	0	0	4.3659	3.29238	0	4.3659			Homeostatic	0	2.94596	0	0	0	1.3875
																																		Proinflammatory	0	0	4.58907	4.58907	3.51058	4.18867			Proinflammatory	0	2.95742	0	2.64151	0	1.28284
																																		Homeostatic	0	0	3.37447	2.71498	2.71498	2.71498			Homeostatic	0	2.71828	1.21166	1.21166	0	0
																																		Homeostatic	0	0	3.85191	3.85191	0	3.85191			Homeostatic	0	3.04325	1.69351	0	0	1.16915
																																		Homeostatic	2.39427	0	0	3.70968	3.04072	3.04072			Homeostatic	0	2.46671	0	0	0	0
																																		Proinflammatory	2.90315	1.90863	4.84705	3.8491	2.90315	5.05039			Homeostatic	0	1.94677	1.94677	0	0	0
																																		Proinflammatory	3.40916	0	3.40916	0	0	4.48548			Proinflammatory	0	2.16619	0	1.07543	0	1.58155
																																		Homeostatic	0	0	4.27093	3.87243	3.87243	3.87243			Homeostatic	0	2.70614	2.07765	0	0	2.27543
																																		Homeostatic	2.58437	0	0	3.23906	2.58437	3.63137			Homeostatic	0	2.29998	0	0	0	1.38412
																																		Homeostatic	0	0	2.17341	3.19313	2.17341	3.19313			Homeostatic	0	2.25623	0	0	0	0
																																		Homeostatic	0	2.11617	2.11617	3.62424	2.11617	4.20011			Homeostatic	0	2.82781	0	0	0	0
																																		Proinflammatory	3.19121	1.46582	4.5809	4.35177	3.43334	4.79513			Proinflammatory	0	3.63123	1.40198	0.928863	0.928863	1.72185
																																		Homeostatic	2.32069	0	2.32069	3.35159	3.84831	4.17867			Homeostatic	0	3.51184	0	0	0	0
																																		Homeostatic	0	0	3.53181	4.03087	2.49006	0			Homeostatic	1.14655	2.00713	2.26064	3.36436	0	1.66669
																																		Homeostatic	0	0	3.57409	4.25311	0	4.80662			Homeostatic	0	2.61552	0	0	1.13539	2.61552
																																		Homeostatic	0	0	3.34102	4.01631	0	4.41575			Homeostatic	0	3.56682	1.35247	0	1.35247	0
																																		Proinflammatory	2.39699	0	3.19089	5.17892	3.7126	4.67805			Homeostatic	0	3.17119	0	0	0	1.12362
																																		Homeostatic	0	0	4.14414	3.1894	3.1894	2.16996			Homeostatic	1.05744	2.98517	1.55982	1.05744	0	1.55982
																																		Homeostatic	0	2.91931	3.30662	3.30662	3.30662	4.66505			Proinflammatory	0	3.31198	0	1.3706	0	0
																																		Homeostatic	0	2.75818	3.8136	2.75818	0	0			Homeostatic	0	3.20809	0	1.37788	0	0
																																		Homeostatic	0	0	2.58777	0	2.58777	2.58777			Homeostatic	0	2.09277	0	1.51593	0	0
																																		Homeostatic	0	0	0	0	2.71367	4.04896			Homeostatic	0	2.98672	0	0	0	0
																																		Proinflammatory	2.17065	0	3.19014	3.46748	2.80505	4.14491			Proinflammatory	0	1.9924	0	1.42709	1.9924	0
																																		Homeostatic	0	0	2.97577	0	2.33237	3.86097			Homeostatic	1.3591	2.53137	1.3591	0	0	0
																																		Homeostatic	0	2.25241	0	0	0	2.89155			Homeostatic	0	2.40131	2.14338	1.79489	0	1.25545
																																		Homeostatic	0	0	0	0	0	0			Homeostatic	0	2.88499	0	0	0	2.41072
																																		Proinflammatory	0	0	4.3141	3.69713	3.56713	4.24606			Homeostatic	0	3.3931	0	0	0	1.82918
																																		Proinflammatory	2.72692	2.72692	0	4.2826	0	5.55351			Homeostatic	0	3.19173	0	0	0	0
																																		Proinflammatory	0	0	4.80834	4.1691	3.39903	5.12886			Homeostatic	0	2.62023	0	0	0	0
																																		Homeostatic	0	0	2.84687	2.84687	0	2.84687			Proinflammatory	0	1.39544	0	0	0	1.95635
																																		Homeostatic	0	0	0	2.57647	0	3.23086			Homeostatic	0	1.96132	0	0	0	1.39979
																																		Homeostatic	0	0	3.24734	0	2.59234	4.14003			Homeostatic	0	3.41849	0	0	0	0
																																		Proinflammatory	0	1.95453	4.21459	3.22853	2.95396	3.44371			Homeostatic	0	3.44169	1.20181	3.36431	0	0
																																		Homeostatic	0	0	0	3.72535	0	0			Proinflammatory	0	2.32235	0	0	0	2.69459
																																		Homeostatic	3.05025	0	3.05025	3.71944	0	4.26861			Homeostatic	0	2.90416	1.2425	0	0	1.77978
																																		Proinflammatory	0	0	3.97289	4.65658	2.81189	3.62424			Homeostatic	0	3.04978	0	0	0	0
																																		Proinflammatory	1.97163	0	3.98062	4.36029	2.59262	5.40971			Homeostatic	0	2.90402	0	0	0	1.49278
																																		Homeostatic	0	0	0	0	0	5.36253			Homeostatic	0	1.52402	2.10185	0	0	0
																																		Proinflammatory	2.54308	0	3.47352	4.77227	3.34441	4.46519			Homeostatic	0	0	0	0	0	0
																																		Homeostatic	0	0	2.95224	4.519	2.95224	4.69951			Homeostatic	0	3.1669	0	0	0	2.72186
																																		Homeostatic	0	0	2.19085	2.82646	2.19085	4.16732			Homeostatic	0	3.22359	0	1.38998	0	0
																																		Homeostatic	0	0	4.27209	3.5928	2.9268	4.27209			Proinflammatory	0	3.29321	0	0	0	1.67176
																																		Homeostatic	2.05151	0	4.49016	4.56347	2.05151	3.72997			Homeostatic	0	2.13918	2.13918	0	0	0
																																		Proinflammatory	0	0	4.12494	4.34485	1.39704	4.30457			Homeostatic	2.80724	3.68664	0	0	0	2.17272
																																		Homeostatic	0	0	3.65677	4.33692	0	0			Homeostatic	0	3.91844	0	0	0	0
																																		Proinflammatory	2.91724	0	4.81568	4.62073	2.91724	5.86023			Homeostatic	1.24531	3.03458	0	1.24531	0	0
																																		Homeostatic	0	0	3.91002	3.73169	0	2.8507			Homeostatic	0	1.96791	2.32568	0	0	0
																																		Homeostatic	0	0	3.85946	3.46448	0	4.14186			Homeostatic	2.39246	3.92596	0	0	0	0
																																		Homeostatic	0	0	0	3.52326	0	0			Proinflammatory	0	1.48402	0	2.05685	0	2.68393
																																		Homeostatic	0	0	4.20155	4.20155	0	3.52326			Homeostatic	0	2.42031	1.48534	0	0	2.42031
																																		Homeostatic	0	0	2.31245	2.95482	2.31245	4.5217			Homeostatic	0	2.78557	0	0	0	0
																																		Proinflammatory	2.10691	1.52853	4.59014	4.95474	3.39757	4.13347			Homeostatic	0	3.24521	2.38571	0	0	0
																																		Homeostatic	0	0	3.88869	4.48548	3.71046	4.28731			Homeostatic	0	2.78568	1.15467	0	0	0
																																		Homeostatic	0	0	3.9554	0	2.62497	3.67408			Homeostatic	0	3.14677	0	0	0	0
																																		Homeostatic	0	0	0	2.67382	2.67382	4.22649			Homeostatic	0	2.82742	0	0	1.18531	1.71261
																																		Homeostatic	0	0	2.02824	5.15108	3.03505	4.78592			Homeostatic	0	2.63982	1.28153	0	0	1.28153
																																		Proinflammatory	2.64175	0	4.94214	3.97314	2.91147	4.77356			Homeostatic	0	3.4069	0	0	0	0
																																		Homeostatic	2.66632	0	3.32409	3.32409	0	3.32409			Homeostatic	0	1.30278	2.46114	2.83774	0	0
																																		Homeostatic	0	0	3.63856	3.63856	0	3.63856			Homeostatic	0	3.2874	1.81721	2.42562	0	0
																																		Homeostatic	2.39336	0	3.03977	3.03977	0	3.42916			Proinflammatory	1.89505	3.03424	1.34194	0	0	0
																																		Homeostatic	0	0	3.97642	3.86097	3.18866	3.86097			Homeostatic	0	1.82962	2.18011	0	0	0
																																		Homeostatic	0	0	3.66415	4.3444	4.3444	0			Proinflammatory	2.12067	1.54081	2.48533	1.54081	0	1.54081
																																		Homeostatic	0	0	0	0	0	0			Homeostatic	0	4.05359	0	0	0	0
																																		Homeostatic	0	0	0	0	3.48265	3.48265			Homeostatic	0	2.57024	1.49252	0	1.82009	1.49252
																																		Homeostatic	0	0	3.55905	0	0	0			Homeostatic	0	3.43408	0	0	0	0
																																		Homeostatic	2.47797	0	3.51901	3.79926	2.85506	4.88284			Proinflammatory	0	3.72832	1.47798	2.41164	0	0
																																		Homeostatic	0	0	3.6458	4.32581	0	0			Homeostatic	0	3.05193	1.79825	1.25833	0	1.25833
																																		Homeostatic	0	0	3.90285	0	0	3.22969			Proinflammatory	0	2.00546	0	0	1.14523	0
																																		Homeostatic	0	0	0	0	0	4.04436			Proinflammatory	0	1.96818	1.63024	1.63024	0	1.11598
																																		Proinflammatory	0	0	3.15098	5.19224	1.88551	4.77393			Proinflammatory	0	2.91117	1.24779	0	1.24779	0
																																		Homeostatic	0	0	3.09142	4.44305	0	0			Homeostatic	0	2.57985	1.71796	0	1.39842	0.926
																																		Proinflammatory	0	0	3.86325	3.86325	0	3.19089			Homeostatic	1.24461	2.59211	1.24461	1.24461	0	0
																																		Homeostatic	0	0	0	0	0	2.9268			Homeostatic	0	2.00769	1.14699	0	1.14699	2.90085
																																		Homeostatic	1.94368	1.94368	2.56255	4.57214	0	3.60839			Homeostatic	0	0	0	0	1.57393	0
																																		Homeostatic	0	0	0	0	3.39792	0			Homeostatic	0	2.51392	0	0	1.71223	0
																																		Homeostatic	0	0	3.55822	3.95414	2.89316	4.23702			Homeostatic	0	2.2076	0	0	0	1.61878
																																		Homeostatic	0	0	4.46573	4.55999	3.28823	4.24546			Homeostatic	1.03892	2.48131	1.86848	1.03892	0	2.11681
																																		Homeostatic	0	0	0	3.8136	0	4.31556			Homeostatic	0	3.2539	0	0	0	0
																																		Homeostatic	0	0	0	2.44752	0	2.44752			Proinflammatory	0	2.35825	1.99899	0	0	1.43289
																																		Homeostatic	0	0	3.36498	3.36498	0	4.0407			Homeostatic	0	2.26392	0	0	0	1.66966
																																		Homeostatic	2.07857	0	3.09009	3.09009	2.70712	4.35572			Homeostatic	0	3.1508	0	0	0	0
																																		Homeostatic	0	0	0	3.10455	3.10455	3.10455			Homeostatic	0	1.17982	1.70612	0	0	0
																																		Homeostatic	1.87749	0	3.14193	5.52214	0	1.87749			Homeostatic	1.09291	2.55705	0	0	1.60259	1.09291
																																		Homeostatic	0	0	3.84876	3.63093	1.7216	4.02752			Homeostatic	0	3.1643	0.962958	0	0	0.962958
																																		Homeostatic	2.00899	0	2.63272	3.68222	2.00899	4.07926			Homeostatic	1.14875	3.36747	0	0	0	0
																																		Homeostatic	2.32194	1.72236	3.35292	4.1071	2.32194	4.67046			Proinflammatory	1.05891	2.65202	2.14394	2.34336	1.05891	1.89457
																																		Homeostatic	2.99992	0	0	3.66786	0	2.99992			Homeostatic	0	3.41707	1.13324	0	0	1.13324
																																		Homeostatic	2.06222	0	4.33726	3.34828	2.06222	4.33726			Homeostatic	0	2.69725	1.87726	2.86828	0	0
																																		Homeostatic	2.17617	0	3.86859	4.15104	0	3.19612			Homeostatic	0	3.60499	0	0	0	0.994683
																																		Homeostatic	3.81649	0	0	0	0	0			Homeostatic	0	2.86093	0	0	1.11833	1.11833
																																		Homeostatic	0	0	3.59452	3.59452	0	3.59452			Homeostatic	0	2.81459	0	0	0	0
																																		Homeostatic	2.97136	2.97136	3.63856	4.03522	0	0			Homeostatic	0	3.52746	1.97332	2.22563	0	2.86327
																																		Homeostatic	2.91848	0	4.48374	4.9495	2.91848	5.31025			Homeostatic	0	3.27477	1.75258	0	0	0
																																		Homeostatic	0	0	3.15151	5.25309	0	3.15151			Proinflammatory	0	3.01692	0	0	0	1.32852
																																		Homeostatic	0	0	3.22504	0	3.22504	3.22504			Homeostatic	0	2.6852	2.6852	0	0	0
																																		Proinflammatory	1.41447	0	4.14766	4.70048	2.3363	4.70048			Homeostatic	0	0	0	0	0	0
																																		Homeostatic	0	0	0	0	3.01455	4.76456			Homeostatic	0	1.67293	1.35717	1.35717	0	0
																																		Homeostatic	0	0	4.01097	0	0	3.33578			Homeostatic	0	2.72959	2.72959	3.0665	0	0
																																		Homeostatic	0	0	2.96727	2.5872	2.5872	5.08018			Proinflammatory	0	2.52421	0	0	0	0
																																		Homeostatic	2.02967	1.45996	2.65487	4.38625	2.65487	4.34423			Homeostatic	0	2.59596	0	1.63637	0	0
																																		Homeostatic	3.1688	0	3.99178	5.25136	2.15095	3.1688			Homeostatic	1.29928	2.97893	1.29928	1.84583	0	1.84583
																																		Homeostatic	0	2.53484	4.07876	0	2.53484	2.53484			Homeostatic	1.46352	3.3167	0	0	0	0
																																		Homeostatic	2.68393	0	3.73595	4.01765	0	2.68393			Homeostatic	0	2.9945	2.3502	2.3502	0	0
																																		Homeostatic	2.3979	0	2.3979	2.3979	2.3979	4.8752			Homeostatic	0	3.19263	0	1.27946	0	0
																																		Homeostatic	3.01363	0	2.36842	4.36239	3.01363	3.68191			Homeostatic	0	3.08681	1.439	0.958673	0	0.958673
																																		Proinflammatory	2.32194	0	4.18003	3.35292	3.50207	2.32194			Homeostatic	0	3.00965	0	0	2.62854	0
																																		Homeostatic	3.00174	0	0	0	0	4.5706			Proinflammatory	0	3.14352	0	0	0	1.8789
																																		Homeostatic	3.16663	0	3.83847	3.55794	2.51476	4.23674			Proinflammatory	0	3.69502	0	0	1.59425	0
																																		Homeostatic	0	0	0	4.66984	2.65395	0			Homeostatic	1.48958	3.56537	2.42531	2.69063	0	1.48958
																																		Homeostatic	0	0	2.63332	2.63332	0	3.96423			Homeostatic	0	1.07352	0	0	0	1.07352
																																		Homeostatic	0	0	3.17868	3.17868	2.52633	2.52633			Homeostatic	0	3.13011	0	0	0	0
																																		Homeostatic	0	0	0	5.55751	0	2.90206			Homeostatic	0	1.23191	2.11424	0	1.23191	0
																																		Homeostatic	2.8623	0	2.8623	3.92207	0	5.20685			Proinflammatory	0	2.42206	0	1.63073	0	1.11639
																																		Homeostatic	2.76791	0	0	2.76791	0	2.76791			Homeostatic	0	2.28982	1.02051	0	0	1.02051
																																		Homeostatic	0	0	0	0	0	0			Homeostatic	0	2.71994	1.51399	0	0	1.51399
																																		Proinflammatory	0	0	4.45306	3.70414	2.88914	3.16282			Proinflammatory	0	2.90044	0	0	0	0
																																		Homeostatic	0	0	4.17857	3.83662	2.9909	4.67152			Proinflammatory	0	2.96636	0	0	0	0
																																		Homeostatic	0	0	4.3332	2.98553	2.98553	0			Homeostatic	0	3.34102	1.31501	2.9994	0	1.31501
																																		Homeostatic	0	0	3.4127	4.64164	3.4127	2.12067			Homeostatic	0	2.91683	1.25205	0	1.25205	0
																																		Homeostatic	0	0	0	4.63918	0	3.06767			Proinflammatory	0.962658	0	0	0	0	0
																																		Homeostatic	0	0	0	3.5657	2.90044	3.5657			Homeostatic	0	2.36813	0	0	0	0
																																		Homeostatic	0	0	4.687	5.59774	0	0			Homeostatic	0	2.98799	0	1.21066	0	1.21066
																																		Homeostatic	2.0743	0	2.91221	5.22258	2.43698	3.90626			Homeostatic	0	2.49158	1.54617	0	0	0
																																		Homeostatic	0	0	3.82698	5.33585	3.33057	3.33057			Proinflammatory	0	1.75284	1.75284	3.81836	0.951786	0
																																		Homeostatic	2.94028	0	4.20037	3.88752	2.94028	3.42974			Homeostatic	0	3.20234	1.14567	0	0	1.66565
																																		Homeostatic	1.7688	0	1.7688	4.42706	2.74672	3.55668			Homeostatic	0	0	0	0	0	0
																																		Homeostatic	0	0	4.10349	4.57675	1.71934	4.17641			Proinflammatory	0	1.74111	0	0	0	1.74111
																																		Homeostatic	0	0	4.15721	3.82698	0	4.00567			Proinflammatory	0	3.99601	0	0	0	0
																																		Homeostatic	0	0	2.40796	3.72436	0	3.44469			Proinflammatory	1.0937	1.93959	0	1.0937	0	0
																																		Homeostatic	0	0	3.52326	0	4.20155	4.88718			Homeostatic	0	2.55376	0	0	0	0
																																		Homeostatic	3.08742	0	3.7575	3.08742	3.08742	4.84042			Homeostatic	0	2.2748	0.897855	1.3632	0	0
																																		Proinflammatory	2.40551	0	5.00327	4.00335	3.05249	5.2779			Proinflammatory	0	3.26171	0	1.98424	0	1.98424
																																		Homeostatic	2.4408	0	4.66176	3.97801	0	4.15721			Homeostatic	0	3.75206	0	0	0	2.07126
																																		Homeostatic	0	0	3.52646	3.52646	0	5.37306			Proinflammatory	0	2.05645	2.31163	2.31163	1.18562	2.31163
																																		Homeostatic	0	0	3.84293	3.84293	0	0			Homeostatic	0	2.45937	1.66373	1.14406	0	1.14406
																																		Proinflammatory	0	0	3.69809	5.62254	4.09526	5.28751			Proinflammatory	0	2.52675	1.72368	1.72368	1.72368	1.1947
																																		Proinflammatory	0	0	0	4.32214	0	4.32214			Homeostatic	0	2.80327	1.00139	1.00139	0	0
																																		Homeostatic	0	0	0	3.47352	0	4.83628			Homeostatic	0	2.3726	0	1.23294	0	1.23294
																																		Proinflammatory	0	0	4.66245	3.58255	0	4.26169			Homeostatic	0	2.35049	0	0	0	1.99158
																																		Proinflammatory	2.4582	0	4.32792	4.94085	3.99671	4.94085			Homeostatic	0	3.28678	0	0	0	0
																																		Homeostatic	2.00983	1.44244	3.68317	5.3821	2.63362	4.94117			Homeostatic	0	3.31689	0	0	0	0
																																		Homeostatic	0	0	0	0	0	0			Proinflammatory	0	1.26815	2.62259	0	0	0
																																		Homeostatic	0	0	0	0	0	0			Homeostatic	0	3.35826	0	0	0	0
																																		Proinflammatory	2.71235	0	3.37175	4.95334	0	4.04758			Homeostatic	0	2.97195	0	0	0	0
																																		Homeostatic	0	0	3.24142	2.58664	0	2.58664			Homeostatic	0	3.51058	0	0	0	0
																																		Homeostatic	3.08609	0	4.03796	4.03796	0	3.36229			Homeostatic	0	3.28093	0	0	0	0
																																		Proinflammatory	2.68317	0	3.34155	4.88175	2.99992	4.01684			Homeostatic	0	2.76484	0	1.3801	0	0
																																		Proinflammatory	0	0	4.28477	4.48982	3.13664	4.35789			Homeostatic	0	2.85301	0	0	0	0
																																		Homeostatic	0	0	0	3.34102	0	0			Proinflammatory	0	2.16462	0.933053	0	0	0
																																		Homeostatic	0	2.29622	2.93774	2.29622	0	4.50386			Proinflammatory	0	2.39714	0	0	0.980309	0
																																		Homeostatic	2.84687	0	3.66045	3.11994	1.85806	4.95366			Homeostatic	0	3.27999	0	0	0	0
																																		Homeostatic	0	0	0	5.07124	3.16228	4.23227			Homeostatic	0	2.79818	0.876029	0	0.876029	0
																																		Proinflammatory	0	0	3.97956	5.46899	0	0			Homeostatic	0	2.8426	1.44269	0	0	0
																																		Homeostatic	0	0	3.35159	3.74531	0	2.69288			Homeostatic	0	3.48878	0	0	0	0
																																		Homeostatic	3.28492	0	3.28492	3.67783	0	4.17849			Homeostatic	0	2.24032	0	0	0	0
																																		Homeostatic	0	0	0	4.75595	0	3.39513			Homeostatic	0	2.9992	1.0671	0	0	0
																																		Homeostatic	0	0	3.64944	2.98197	0	0			Homeostatic	0	1.90133	1.06411	0	0	0
																																		Homeostatic	3.2874	0	3.9617	0	3.2874	4.18103			Homeostatic	0	2.7931	0	0	0	0
																																		Homeostatic	0	0	4.1823	4.1823	3.5043	4.1823			Homeostatic	0	1.22627	1.52882	0	0	0
																																		Homeostatic	0	0	3.34102	0	3.34102	4.01631			Homeostatic	0	2.79731	0	0	1.579	0
																																		Homeostatic	0	0	3.56237	0	0	3.56237			Homeostatic	0	2.93614	0	0	0	0
																																		Homeostatic	2.10091	0	0	3.93604	2.73093	3.11444			Homeostatic	0	2.84718	0	0	0	0
																																		Homeostatic	2.45722	0	3.10659	2.45722	0	3.49702			Proinflammatory	0	2.70646	0	0	0	0
																																		Homeostatic	3.13349	0	3.13349	2.48298	2.48298	2.48298			Homeostatic	1.01949	2.28838	0	0	0	1.01949
																																		Homeostatic	2.15028	0	3.44518	0	0	3.99103			Homeostatic	0	3.00903	0	0	0	0
																																		Proinflammatory	3.17978	0	3.17978	5.08939	3.57128	4.53438			Proinflammatory	0	2.72447	1.74911	0.782698	0	0
																																		Homeostatic	2.35106	0	2.9954	5.78039	0	4.0601			Homeostatic	0	1.45616	0	0	0	0
																																		Homeostatic	0	0	2.88968	2.88968	2.51163	4.23338			Homeostatic	0	3.43955	0	0	1.20026	0
																																		Proinflammatory	0	0	3.86554	5.79333	2.80798	4.70079			Homeostatic	0	2.3737	0	0	0	0
																																		Proinflammatory	2.893	0	4.92274	4.66996	1.48376	5.12435			Homeostatic	0	3.25063	0.899842	0	0	0
																																		Homeostatic	0	0	3.23985	3.73488	0	3.23985			Proinflammatory	0	2.69459	0	0	0	0
																																		Homeostatic	0	0	0	0	0	4.00832			Homeostatic	0	2.06402	0	0	0	0
																																		Homeostatic	0	0	0	0	0	0			Homeostatic	0	1.60012	0.840649	0	0	0
																																		Homeostatic	0	0	0	0	0	0			Homeostatic	0	2.91023	0	0	0	0
																																		Proinflammatory	0	0	5.02904	3.60317	3.32452	4.2826			Homeostatic	0	2.90819	0	0	0	0
																																		Homeostatic	0	2.12977	4.09938	3.42268	3.42268	4.72022			Homeostatic	0	2.80447	0	0	0	0
																																		Homeostatic	3.47858	0	3.75852	3.08842	0	3.75852			Homeostatic	0	2.23458	0	0	0	0
																																		Homeostatic	0	0	4.80056	4.86459	2.83774	4.86459			Proinflammatory	0	1.76438	2.36798	2.36798	0	0
																																		Homeostatic	1.9478	0	2.94653	3.76335	0	4.29263			Homeostatic	0.842752	2.90119	0	0.842752	0	0
																																		Homeostatic	3.33578	0	3.33578	0	0	0			Homeostatic	0	2.37018	0	0	0	0
																																		Homeostatic	0	0	0	2.37813	0	2.37813			Proinflammatory	0	1.97136	0.708074	0	0	0
																																		Homeostatic	1.92946	0	3.4154	3.20044	0	3.4154			Homeostatic	0	2.65764	0	0	0	0
																																		Homeostatic	3.21352	0	3.21352	0	0	3.21352			Homeostatic	0	3.70968	3.04072	0	0	0
																																		Homeostatic	0	0	3.85417	3.18199	0	3.18199			Homeostatic	0	2.96961	0	0.767915	0.767915	0
																																		Homeostatic	0	0	3.76005	4.15773	1.8316	4.75673			Homeostatic	0	0	0	0	0	0
																																		Homeostatic	0	0	4.88392	5.57328	0	3.52007			Proinflammatory	0	2.58399	0	0	0	0
																																		Homeostatic	3.00903	0	0	0	3.00903	3.6772			Homeostatic	0	0	0	0	0	2.25546
																																		Proinflammatory	3.07749	0	4.14491	3.46748	3.07749	4.98311			Homeostatic	0	2.95396	0	1.95453	0	0
																																		Homeostatic	0	0	3.78129	3.99986	3.11068	2.46114			Homeostatic	0	2.80761	0	0	0	0
																																		Proinflammatory	1.74774	0	4.27838	3.87983	0	2.34977			Proinflammatory	0	2.67006	0	0	0	0
																																		Homeostatic	2.09714	0	3.38681	3.60317	2.72692	3.78094			Homeostatic	0	2.62165	0.822347	1.80884	0	0
																																		Proinflammatory	2.46507	0	3.50534	5.51576	2.46507	3.50534			Homeostatic	0	2.96698	0	0	2.32401	0
																																		Homeostatic	0	2.36755	3.01271	3.68097	0	3.01271			Proinflammatory	0	0	0	1.08741	0	0
																																		Homeostatic	0	0	3.11787	3.11787	0	3.78865			Homeostatic	0	2.03862	0	0	0	0
																																		Homeostatic	1.78101	0	3.42149	3.70097	2.38616	3.03223			Homeostatic	0.83352	2.5426	0	0	0	0.83352
																																		Homeostatic	0	0	2.97453	5.28803	3.2963	4.90364			Proinflammatory	0	2.4604	0	2.20079	1.3022	0
																																		Homeostatic	2.25165	0	2.25165	0	2.25165	2.89075			Homeostatic	0	2.20532	0	0	0	0
																																		Homeostatic	0	0	3.14087	0	0	0			Homeostatic	0	2.84174	0	0	0	0
																																		Homeostatic	2.53913	0	3.19201	0	0	2.53913			Homeostatic	0	2.7244	0	0	0	0
																																		Homeostatic	0	0	0	0	0	0			Homeostatic	0	2.67211	0	0	0	0
																																		Homeostatic	0	0	3.94416	3.27019	0	3.27019			Homeostatic	0	0	0	1.33923	0	1.33923
																																		Homeostatic	0	2.43318	3.08145	0	3.96982	3.96982			Homeostatic	0	3.31715	2.19439	1.29696	1.29696	0
																																		Homeostatic	0	0	0	0	0	3.39096			Homeostatic	0	2.91903	0	0	0	0
																																		Homeostatic	2.70973	0	3.76296	0	0	4.72917			Homeostatic	1.13697	1.99496	1.65529	0	0	0
																																		Homeostatic	0	0	0	3.93428	2.60501	3.93428			Homeostatic	0	2.21812	0	0	0	0
																																		Homeostatic	2.75645	0	3.53145	5.46764	2.75645	2.75645			Proinflammatory	0	2.56976	1.30308	0.85028	0	0
																																		Homeostatic	3.29738	0	2.64054	3.84102	2.64054	5.37455			Homeostatic	0	2.99666	0.818858	0	1.26294	0
																																		Homeostatic	0	0	3.69171	2.64175	2.64175	3.29863			Homeostatic	0	3.17208	1.06635	0	0	0
																																		Homeostatic	0	0	0	6.03468	0	3.49806			Proinflammatory	0	3.30823	0	0	0	0
																																		Proinflammatory	3.01409	0	4.63176	3.68238	2.36886	5.13869			Homeostatic	0	1.78512	0	0	0	0
																																		Homeostatic	0	0	0	4.3332	0	4.3332			Homeostatic	0	2.9793	0	0	0	0
																																		Proinflammatory	2.59424	0	4.3751	3.52726	3.52726	4.32173			Proinflammatory	0	2.2648	0.80323	0	0	0.80323
																																		Homeostatic	0	0	2.5587	5.88212	2.5587	2.5587			Homeostatic	0	1.47525	0.988074	0	0	0
																																		Homeostatic	3.42916	0	2.76791	4.79084	0	3.82376			Homeostatic	0	2.10343	0	0	0	0
																																		Proinflammatory	2.12683	0	4.45394	4.45394	3.2906	3.5336			Homeostatic	0.835142	3.08568	0	0	0	0
																																		Proinflammatory	0	0	2.69127	4.42488	1.49012	4.24495			Homeostatic	0	3.1914	0	0	0	1.52346
																																		Homeostatic	2.24785	0	3.27345	3.55162	0	2.88674			Homeostatic	0	2.30025	0	0	0	0
																																		Homeostatic	0	0	3.66879	4.90316	0	0			Homeostatic	0	3.13484	0	0	0	0
																																		Homeostatic	2.81091	0	4.37103	4.70388	0	3.47352			Homeostatic	0	0	0	0	0	0
																																		Homeostatic	0	0	2.83472	4.04462	2.19865	4.92157			Homeostatic	0	2.15634	0	0	0	0
																																		Proinflammatory	2.52898	0	5.12598	4.59609	2.9075	1.91255			Homeostatic	0	2.508	0	0.879643	0	0
																																		Homeostatic	2.85609	0	2.85609	3.52007	0	2.85609			Homeostatic	0	2.11928	0.797891	0	0	0
																																		Homeostatic	3.40071	0	4.07705	5.67283	4.07705	0			Proinflammatory	0	2.92275	1.25653	0	0	0
																																		Homeostatic	0	0	0	2.74718	3.40775	0			Homeostatic	0	1.69447	0	0	0	0
																																		Homeostatic	0	2.99992	0	0	0	2.99992			Homeostatic	0.862991	2.85893	0.862991	0.862991	0	0
																																		Homeostatic	0	0	3.22388	2.56976	2.56976	4.4478			Homeostatic	0	1.45962	1.87291	0	0	0
																																		Homeostatic	3.10083	0	2.71762	5.0074	0	3.92207			Proinflammatory	0	2.46803	0	0	0	1.30827
																																		Homeostatic	0	0	2.84382	4.18548	2.84382	2.84382			Homeostatic	0	2.69889	0.932305	0	0	0
																																		Homeostatic	0	0	0	3.10965	0	0			Homeostatic	0	3.29633	0	0	0	0
																																		Homeostatic	2.38437	0	2.38437	3.03035	2.38437	3.91723			Homeostatic	0	3.03568	0	0	0	0
																																		Homeostatic	0	0	0	3.94665	3.94665	0			Homeostatic	0	2.10406	0	0	0	0
																																		Homeostatic	0	0	4.91903	5.17971	0	3.06248			Homeostatic	0	3.16355	0	0	0	0
																																		Proinflammatory	1.67457	0	3.44539	4.80748	3.44539	4.87593			Homeostatic	0	1.56669	0	0	0	0
																																		Proinflammatory	0	0	4.12076	4.40438	4.62507	5.20849			Homeostatic	0	3.23671	0	0	0	0
																																		Homeostatic	2.75266	0	3.80784	5.25695	3.80784	2.75266			Homeostatic	0	2.24357	0.87734	0	0.87734	0.87734
																																		Homeostatic	2.02709	2.02709	3.03379	4.20349	2.02709	0			Homeostatic	0	1.76451	0	0	0	0
																																		Homeostatic	0	0	3.59739	0	0	4.56095			Homeostatic	0	2.48433	0	0	0	0
																																		Homeostatic	0	0	4.11877	3.54392	0	4.11877			Homeostatic	0	3.15667	0	1.17841	0	0
																																		Proinflammatory	0	0	3.63342	3.76365	3.76365	5.16298			Homeostatic	0	2.77705	2.14427	0	0	0
																																		Homeostatic	0	0	0	0	0	0			Proinflammatory	0	3.4851	0	0	0	0
																																		Homeostatic	0	0	0	2.96961	0	0			Homeostatic	0	0	0	0	0	0
																																		Homeostatic	2.47897	0	0	2.47897	0	3.1293			Homeostatic	0	1.41353	1.41353	1.41353	0	0
																																		Homeostatic	0	0	3.82358	3.69317	1.88646	4.82118			Homeostatic	0	2.53729	0	0	0	0
																																		Homeostatic	3.08742	0	0	4.84042	0	3.7575			Homeostatic	0	2.43698	0	0	0	0
																																		Homeostatic	0	0	3.38589	2.35278	2.35278	3.38589			Proinflammatory	0	3.00408	1.31861	0	1.31861	0
																																		Homeostatic	0	0	2.4582	3.77815	0	2.4582			Homeostatic	0	2.37477	1.0817	0	0	0.680492
																																		Homeostatic	3.50273	0	2.83926	4.86618	0	4.40079			Homeostatic	0	3.57039	0	0	0	0
																																		Homeostatic	0	0	0	0	0	4.48548			Homeostatic	0	2.37106	0	0	0	2.37106
																																		Proinflammatory	0	0	3.27835	4.85717	3.77398	2.89155			Homeostatic	0	2.58599	0	0	0	0
																																		Homeostatic	2.32651	0	3.63676	4.53712	0	3.63676			Homeostatic	0	2.62207	0	0	0	0.883039
																																		Homeostatic	3.28245	0	0	0	0	3.28245			Homeostatic	0	3.28669	0	0	0	0
																																		Homeostatic	0	0	0	3.78443	0	0			Homeostatic	0	3.09602	0.919422	0	0	0
																																		Homeostatic	0	2.13633	0	3.42988	2.76861	3.42988			Homeostatic	0	1.99377	0.950032	0	0	0
																																		Homeostatic	0	0	2.95224	3.61893	3.34015	4.77885			Homeostatic	0.831978	2.17329	0	0	0.831978	0
																																		Homeostatic	0	0	0	0	0	2.63692			Homeostatic	0	3.29487	0	0	0	2.26779
																																		Homeostatic	2.91106	0	3.57662	3.79415	2.2709	3.29822			Homeostatic	0	3.77815	0	0	0	0
																																		Homeostatic	0	1.8917	3.37256	5.06675	0	4.22782			Homeostatic	2.08225	2.08225	0	0	0	0
																																		Homeostatic	0	0	3.88954	4.25782	3.12534	3.69341			Homeostatic	0	2.47431	0	0	0	0
																																		Homeostatic	3.07028	0	2.06043	2.68775	3.56237	3.34629			Homeostatic	0	2.38191	0	0	0	0
																																		Homeostatic	0	2.23807	3.75831	3.26292	2.23807	0			Homeostatic	0	2.24773	1.34079	0	0	0
																																		Homeostatic	0	0	3.42628	4.32287	0	2.76512			Proinflammatory	0	2.19032	0	0	0	0
																																		Proinflammatory	0	0	4.47949	4.11679	3.05025	4.00105			Homeostatic	0	0	0	0	0	0
																																		Proinflammatory	2.53644	0	4.90378	3.97699	3.18921	4.90378			Homeostatic	0	3.40869	0	1.77001	0	0
																																		Homeostatic	0	0	3.65953	2.9918	2.34763	2.9918			Homeostatic	0	1.46839	0	0	0	0
																																		Proinflammatory	0	0	2.62378	2.62378	2.00065	3.67283			Proinflammatory	0	2.08194	0	1.01342	0	0
																																		Proinflammatory	0	0	4.48355	3.40727	0	5.2248			Proinflammatory	0	0	0	0	0	0
																																		Homeostatic	0	0	0	5.83661	2.80505	3.86249			Homeostatic	0	3.79245	0	0	0	0
																																		Homeostatic	0	0	2.70321	0	2.70321	2.70321			Homeostatic	0	2.98263	0	0	0	0
																																		Homeostatic	0	0	1.95818	1.95818	2.57816	4.52501			Proinflammatory	0	2.22766	0	0	0	0
																																		Homeostatic	0	0	3.43205	0	0	4.10891			Homeostatic	0	3.27692	0	0	0	0
																																		Homeostatic	1.76317	0	3.89811	4.47684	0	3.55009			Homeostatic	0	3.7594	1.33365	0	0	0
																																		Homeostatic	0	0	3.20952	3.42455	2.55595	2.9352			Homeostatic	0	1.81505	0	0	0	0
																																		Homeostatic	0	0	2.57647	0	3.23086	0			Homeostatic	0	2.77903	0	0.920421	0	0
																																		Homeostatic	0	0	2.94283	4.15721	3.60927	3.33057			Homeostatic	0	2.91756	0	0	0	0
																																		Homeostatic	2.63692	0	3.29362	4.18739	0	5.2072			Homeostatic	0	2.15431	0.926	0	0	0
																																		Homeostatic	0	0	3.40212	0	0	2.74173			Proinflammatory	0.77866	2.63649	1.21108	0	0	0
																																		Homeostatic	1.92645	0	1.92645	5.1073	0	3.19706			Homeostatic	0	2.97224	0	0	0	0
																																		Homeostatic	0	0	0	4.08276	3.40633	3.40633			Homeostatic	0	1.94522	1.94522	0	0	1.94522
																																		Proinflammatory	0	0	0	0	0	4.69771			Homeostatic	0	3.18199	0	0	0	0
																																		Homeostatic	2.51476	0	3.55794	4.5208	3.16663	1.89939			Homeostatic	0	3.8353	0	0	0	0
																																		Proinflammatory	1.46557	0	3.31926	4.84843	2.87074	5.45575			Homeostatic	0	2.71026	0	0	0	0
																																		Homeostatic	0	0	2.88169	3.15527	1.88931	2.88169			Homeostatic	0	2.00843	0	0	0	0
																																		Homeostatic	0	0	0	0	0	4.0799			Homeostatic	0	2.70712	0	0	0	0
																																		Homeostatic	0	0	3.77815	3.95665	2.25623	4.8614			Homeostatic	0	2.1562	0	0	0	0
																																		Homeostatic	0	0	4.38267	0	0	4.38267			Homeostatic	0	3.30557	0	0	0	0
																																		Homeostatic	2.35623	0	2.35623	3.66879	0	3.66879			Homeostatic	1.38727	3.82991	0	0	0	0
																																		Homeostatic	0	0	3.78865	3.11787	3.11787	3.78865			Homeostatic	0	3.0913	1.83281	0	0.838482	0.838482
																																		Proinflammatory	0	0	4.85348	3.88557	2.82721	2.82721			Homeostatic	0	3.05108	0	0.891356	0	0
																																		Homeostatic	0	0	0	3.6207	0	0			Homeostatic	0	0	0	0	0	0
																																		Homeostatic	2.75818	0	3.8136	3.41911	0	4.49565			Proinflammatory	0	2.76636	0	0.976682	0	0
																																		Homeostatic	1.83424	0	2.44415	2.44415	2.44415	4.92559			Homeostatic	0	2.04633	0.853517	0	0	0
																																		Homeostatic	0	0	0	4.17596	3.49806	0			Homeostatic	0	0	0	0	0	0
																																		Homeostatic	0	0	2.44463	3.98214	2.44463	3.09343			Proinflammatory	0	2.99675	0	0	0	0
																																		Homeostatic	0	0	3.12201	2.47199	0	4.01151			Homeostatic	0	1.68059	1.68059	0	0	1.68059
																																		Homeostatic	0	0	2.86385	3.52806	0	2.86385			Homeostatic	0	0	0	0	0	0
																																		Homeostatic	0	0	3.74599	5.40059	2.06582	2.69352			Homeostatic	0	3.28081	0	0	0	0
																																		Homeostatic	0	0	3.32409	3.71748	2.66632	0			Homeostatic	0	3.24142	0	0	0	0
																																		Homeostatic	3.26534	0	0	3.93921	0	0			Homeostatic	0	2.43142	0	0	1.69496	0
																																		Proinflammatory	1.92495	0	3.86783	4.48663	0	4.61047			Proinflammatory	0	3.05204	1.35578	0	0	0
																																		Proinflammatory	0	0	3.83847	5.43054	0	5.07574			Homeostatic	0	3.06397	1.11226	0	0	0
																																		Homeostatic	0	0	0	3.15366	0	4.22339			Homeostatic	0	1.97733	0.711594	0.711594	0.711594	0
																																		Homeostatic	1.67917	0	3.69511	2.91476	2.64499	4.37575			Homeostatic	0	2.64824	0	0	0	0
																																		Proinflammatory	0	0	0	5.0333	0	4.52681			Homeostatic	0.768597	3.57521	1.198	0.768597	0.768597	0
																																		Proinflammatory	0	0	4.19802	2.93802	0	4.568			Homeostatic	0	2.94795	1.38908	1.38908	0	0
																																		Homeostatic	0	0	0	3.97956	3.97956	4.37877			Homeostatic	0	2.85301	1.11267	0	0	1.62629
																																		Homeostatic	0	0	2.79058	2.79058	0	4.34967			Homeostatic	0	3.71895	0	1.79636	0	0
																																		Homeostatic	2.82125	0	2.82125	4.38189	0	2.82125			Homeostatic	0	1.98695	0	0	0	0
																																		Homeostatic	2.80287	0	4.01135	4.36258	2.16859	4.01135			Proinflammatory	0	2.50769	0	0	0	0
																																		Homeostatic	2.7163	0	3.76983	3.76983	0	3.37583			Homeostatic	0	3.40127	0	1.91699	0	0
																																		Homeostatic	0	0	2.94881	2.94881	3.6154	0			Proinflammatory	0	3.44046	0	0	0	0
																																		Homeostatic	2.13501	2.13501	2.13501	3.82303	0	3.15151			Homeostatic	0	0	2.30146	0	0	0
																																		Homeostatic	0	0	3.2963	4.36993	3.14831	4.21788			Homeostatic	0	0	1.1186	1.63338	0	0
																																		Homeostatic	0	0	0	3.20213	0	4.27325			Homeostatic	0	3.22901	0	0	1.66397	0
																																		Homeostatic	0	0	0	4.01899	3.34365	3.34365			Homeostatic	0	2.29558	0	0	0	0
																																		Homeostatic	0	0	4.10891	4.10891	0	0			Homeostatic	0	2.05092	0	0	0	0
																																		Homeostatic	2.71894	0	3.37856	2.71894	0	4.73895			Homeostatic	0	2.01742	0.73548	0	0	0
																																		Homeostatic	0	0	2.9352	2.9352	0	3.99776			Homeostatic	0.812322	2.27951	1.25455	0	0	0
																																		Homeostatic	0	2.20293	3.22504	6.18227	3.22504	5.22674			Homeostatic	0	3.22927	0	0	0	0
																																		Homeostatic	0	0	0	3.13244	3.13244	5.29013			Homeostatic	0	2.97136	0	1.72804	0	0
																																		Homeostatic	2.24937	0	3.94914	3.27508	0	2.24937			Homeostatic	0	2.31987	0	0	0	0
																																		Homeostatic	3.61717	2.10977	3.795	3.61717	3.795	3.795			Proinflammatory	0	3.50195	0	2.20222	0	0
																																		Proinflammatory	0	0	3.61014	5.29251	0	0			Homeostatic	0	2.72787	0	0	0	0
																																		Homeostatic	0	0	0	0	0	0			Homeostatic	0	3.17281	0	0	0	0
																																		Homeostatic	0	0	3.19537	4.55047	0	3.86783			Homeostatic	0	3.17592	0	0	0	1.3529
																																		Homeostatic	3.59624	0	0	0	0	0			Homeostatic	1.32284	3.00956	0	1.32284	0	0
																																		Homeostatic	0	0	2.88435	4.22782	0	4.44804			Homeostatic	0	2.68775	0.997808	0	0	0
																																		Homeostatic	0	0	3.12825	3.12825	3.12825	3.79926			Homeostatic	0	2.87071	0	0.824499	0.824499	0
																																		Proinflammatory	0	0	3.19987	3.59166	3.87243	4.77615			Homeostatic	0	3.14857	0.872933	0	0	0
																																		Homeostatic	2.09277	0	2.72226	3.38199	2.72226	3.59831			Homeostatic	0	2.95253	0	0	0	0
																																		Proinflammatory	3.56015	0	4.63963	4.23898	2.51685	4.74402			Homeostatic	0	3.28233	0.825003	0	0	0
																																		Homeostatic	0	0	3.34629	3.34629	0	0			Homeostatic	0	0	1.41329	0	0	0
																																		Homeostatic	0	0	3.17757	3.84966	3.17757	3.84966			Proinflammatory	0	1.74189	0	0	0	0
																																		Proinflammatory	2.6795	0	4.23249	2.6795	2.6795	5.32138			Homeostatic	0	2.73542	0.956201	0	1.43594	0
																																		Homeostatic	0	0	4.01186	1.70852	0	0			Proinflammatory	0	1.99982	0	0	0.954331	0
																																		Homeostatic	0	0	3.85757	4.5401	0	4.07648			Proinflammatory	0	1.34079	0	0	0	0
																																		Proinflammatory	0	0	4.29441	4.44661	2.56865	4.29441			Homeostatic	0	0	0	0	0	0
																																		Homeostatic	0	0	0	3.74936	0	4.83216			Homeostatic	0	2.31102	0	0	0	0
																																		Proinflammatory	0	0	3.39513	5.23814	2.73497	4.07136			Homeostatic	0	2.17835	0	0.750859	0	0
																																		Homeostatic	3.19425	0	4.66592	3.40916	2.54128	4.34411			Homeostatic	0	1.45768	0	0	0	0
																																		Homeostatic	0	0	2.55103	4.96175	0	3.99252			Proinflammatory	0	3.21581	0	0	0	0
																																		Proinflammatory	0	2.18103	3.20138	6.12384	3.20138	2.81606			Homeostatic	0	0	0	0	0	0
																																		Homeostatic	3.18421	0	0	3.85643	3.18421	3.18421			Homeostatic	0	1.7113	0	1.18421	0	1.18421
																																		Homeostatic	0	0	3.49496	0	0	3.49496			Homeostatic	0	2.64124	0	0	0	0
																																		Homeostatic	0	0	3.33057	4.22516	0	2.67257			Homeostatic	0	3.31931	0	0	0	0
																																		Homeostatic	0	0	3.4901	4.70041	2.9531	3.61981			Homeostatic	0	2.45527	0	0	0.725112	0
																																		Homeostatic	0	0	3.51058	3.11994	2.47001	5.27712			Homeostatic	0	2.70191	0	0	0	0
																																		Homeostatic	0	0	3.34102	2.31082	2.31082	3.61981			Homeostatic	0	3.02271	0	0	0	0
																																		Proinflammatory	0	0	3.84293	4.24123	0	5.43508			Homeostatic	0	1.92333	0	0.900535	0	0
																																		Homeostatic	0	0	3.61717	4.69771	2.95052	3.61717			Homeostatic	0	3.68327	1.66931	0	0	0
																																		Homeostatic	0	0	4.31483	0	0	0			Homeostatic	0	2.97347	0	0	0	0
																																		Homeostatic	0	0	0	0	0	3.09343			Homeostatic	0	1.93591	0	0	0	0
																																		Homeostatic	0	0	0	0	0	3.37311			Homeostatic	0	2.5892	0	0	1.40604	0
																																		Homeostatic	2.29141	0	3.99514	4.83186	0	2.29141			Homeostatic	0	2.61356	1.13396	0	0	0
																																		Homeostatic	0	0	5.26854	3.78233	3.1117	5.55494			Proinflammatory	0	2.60536	0	0	0	0.812531
																																		Homeostatic	0	0	0	4.17177	0	4.17177			Homeostatic	0	2.94539	0.869619	0	0	0.869619
																																		Homeostatic	0	0	0	3.65953	0	0			Homeostatic	0	2.64844	0	0	1.1596	0
																																		Proinflammatory	0	0	3.78513	4.81179	4.06712	5.68737			Homeostatic	0	2.85981	0	0	0	0
																																		Homeostatic	0	0	0	0	0	4.18548			Homeostatic	0	2.97395	1.45323	0	0	0
																																		Homeostatic	2.5179	0	3.56126	4.31904	0	3.71134			Homeostatic	0	3.04153	0	0	0.885459	0
																																		Proinflammatory	1.48746	0	3.46049	3.89104	2.89752	3.8185			Homeostatic	0	0	0.806855	0	0	0
																																		Homeostatic	0	0	0	3.04643	0	3.71553			Homeostatic	0	3.0628	0	0	0	0
																																		Proinflammatory	2.38526	1.78019	4.60136	3.81504	2.38526	4.64967			Homeostatic	0	0	0	0	0	0
																																		Homeostatic	0	0	3.44079	0	0	3.44079			Homeostatic	0	2.69288	0	0	0	0
																																		Homeostatic	0	0	0	0	0	3.02381			Homeostatic	0	1.662	0	0	0	0
																																		Homeostatic	0	0	2.41072	2.41072	2.41072	3.44763			Homeostatic	0	3.38305	0	1.27741	0	0
																																		Proinflammatory	1.75324	0	3.38911	4.46497	3.38911	4.14397			Homeostatic	0	2.83535	2.03886	0	0	0
																																		Homeostatic	0	0	0	3.33317	0	5.86463			Homeostatic	0	1.5625	0	1.5625	0	0
																																		Homeostatic	0	0	0	5.02611	0	0			Homeostatic	0	3.31051	1.29196	0	0	0
																																		Homeostatic	0	0	0	3.64762	2.98019	3.64762			Homeostatic	0	3.27376	0	0	0	1.08338
																																		Homeostatic	3.19	0	4.26078	4.19279	2.97709	3.86234			Homeostatic	0	2.36274	0	0.789594	0	0
																																		Homeostatic	2.63813	0	0	0	0	3.96931			Homeostatic	0.712811	2.43337	0	0	0	0
																																		Homeostatic	0	0	3.53289	3.53289	0	3.53289			Homeostatic	0	2.61669	0	0	0	0
																																		Homeostatic	2.21812	0	2.21812	2.85532	2.21812	4.06612			Homeostatic	0	1.72652	0	0	0	0
																																		Homeostatic	0	0	0	3.04834	0	3.04834			Homeostatic	0	2.74286	0	0	0	0
																																		Homeostatic	0	0	0	3.74936	0	0			Homeostatic	0	2.67562	1.07556	0	1.07556	0
																																		Homeostatic	2.56976	0	3.89693	3.61599	3.22388	4.4478			Homeostatic	0	3.61952	0	0	0	0
																																		Homeostatic	0	0	3.77537	3.92624	2.72159	4.0573			Homeostatic	0.937945	2.47512	0.937945	0.937945	0	0
																																		Homeostatic	0	0	3.41863	3.91627	2.38348	4.24703			Homeostatic	0	0	0	0	0	0
																																		Homeostatic	0	0	3.48724	2.82422	0	2.82422			Homeostatic	0	3.29334	1.09688	0	0	0
																																		Homeostatic	0	0	3.17318	3.17318	0	3.17318			Homeostatic	0	2.29528	0	0	0	0
																																		Homeostatic	0	0	0	3.27753	0	3.95164			Homeostatic	0	2.97463	0	0	0	0
																																		Homeostatic	0	0	0	0	0	0			Homeostatic	0	2.91233	0	0	0	0
																																		Homeostatic	0	0	3.32927	0	0	4.22383			Proinflammatory	0	3.05743	0	0	0	0
																																		Homeostatic	3.10489	0	3.10489	4.53614	3.10489	3.3813			Proinflammatory	0	3.05989	1.26431	2.15431	0	0.819923
																																		Homeostatic	2.27559	0	2.916	2.916	0	4.26083			Homeostatic	0	3.25788	0	0	0	0
																																		Homeostatic	2.85147	0	3.23749	5.3992	0	3.23749			Homeostatic	0	1.22406	0	0	0	0
																																		Homeostatic	0	0	3.59739	3.59739	0	4.56095			Homeostatic	0	2.65395	0	0	0	0
																																		Homeostatic	2.30187	0	2.30187	4.91186	3.61014	2.94368			Homeostatic	0	2.16562	0	0	0	0
																																		Homeostatic	0	0	2.57647	4.70371	0	2.57647			Proinflammatory	0	2.90659	0	1.07213	0	0
																																		Homeostatic	2.26934	0	4.25397	2.90941	0	2.90941			Homeostatic	0	2.66445	0	0	0	0
																																		Homeostatic	0	0	3.50639	3.78654	3.11581	5.02297			Homeostatic	0	0	0	0	0	0
																																		Homeostatic	0	0	3.78513	5.23385	0	4.28684			Homeostatic	0	1.34194	0	0	0	0
																																		Homeostatic	2.9243	0	2.9243	2.9243	2.28346	5.12635			Homeostatic	0	2.38691	0	0	0.973288	0
																																		Homeostatic	0	0	3.68285	4.7079	0	4.27749			Homeostatic	0	2.06302	1.19086	0	0	0
																																		Homeostatic	3.45354	0	3.45354	3.06377	3.45354	3.06377			Homeostatic	0	1.8691	0	0	1.31941	0
																																		Homeostatic	0	0	4.36974	3.97059	2.63934	5.27841			Homeostatic	0	0	0	0	0	0
																																		Homeostatic	2.66383	0	3.32151	0	0	2.66383			Proinflammatory	0	2.5781	0	0	0.855456	0
																																		Homeostatic	0	0	3.16953	4.12375	2.78486	2.99558			Homeostatic	0	2.08687	0.777768	0	0	0
																																		Homeostatic	0	0	2.68775	4.42115	2.68775	4.57358			Homeostatic	0	1.51496	0	0	1.02051	0
																																		Homeostatic	0	0	3.11478	4.18336	4.18336	4.00408			Homeostatic	0	2.93445	1.0916	0	0	0
																																		Proinflammatory	3.15366	0	4.22339	4.65998	3.15366	5.23562			Homeostatic	0	3.38085	0	0	0	0
																																		Homeostatic	0	0	0	3.27876	0	2.62259			Homeostatic	0	2.32007	2.06462	0	0	0
																																		Homeostatic	4.00302	0	4.83983	3.60665	0	2.94028			Proinflammatory	0	2.25585	0	0	0.885375	0
																																		Homeostatic	0	0	3.36768	4.04344	0	0			Homeostatic	0	2.82368	0	0	0	0.891951
																																		Homeostatic	0	0	3.35292	2.69416	0	0			Homeostatic	0	3.37891	0	0	0	0
																																		Homeostatic	0	0	0	0	0	3.7058			Homeostatic	0	3.58413	0	0	0	0
																																		Homeostatic	0	0	0	0	0	3.37039			Homeostatic	0.891356	2.52633	0	0	0	0
																																		Homeostatic	0	0	0	3.44079	0	0			Homeostatic	0	2.38124	0	1.77651	0	0
																																		Homeostatic	2.46605	0	3.33005	4.33639	3.33005	5.49494			Homeostatic	0	2.69255	0	0	1.00106	0
																																		Proinflammatory	3.82303	0	3.15151	5.81881	4.22118	5.06006			Homeostatic	0	0.881131	0	0	0	0.881131
																																		Proinflammatory	0	0	0	3.06767	4.63918	4.13477			Homeostatic	0	0	0	0	0	0
																																		Homeostatic	3.14831	0	2.49719	4.90364	2.49719	3.81976			Proinflammatory	0	0	0	0	0	0
																																		Homeostatic	0	0	3.81302	4.27471	0	3.59538			Homeostatic	0	3.32409	0	0	0	0
																																		Homeostatic	0	0	3.89457	3.89457	2.56754	4.84697			Homeostatic	0	2.16108	0	0	0	0
																																		Homeostatic	0	0	0	3.43496	0	0			Homeostatic	0	2.04504	0	0	0	0
																																		Homeostatic	0	0	3.62188	3.62188	2.57535	3.22969			Proinflammatory	0	2.66238	1.16992	1.69441	1.16992	0
																																		Homeostatic	2.1958	0	3.89025	4.85823	1.60816	2.83171			Homeostatic	0	2.47911	0.577041	0	0	0
																																		Homeostatic	0	0	4.05842	4.23786	0	0			Homeostatic	0	3.06494	0.597367	0	0	0
																																		Homeostatic	0	0	2.23359	3.75342	3.2581	4.08317			Homeostatic	0	3.78949	0	0	0	0
																																		Homeostatic	0	0	3.38681	0	0	4.46262			Homeostatic	0	3.13464	0.741471	0.741471	0	0
																																		Homeostatic	4.47398	0	4.0742	0	0	0			Homeostatic	0	3.2525	1.63754	0	0	0
																																		Proinflammatory	2.42	0	4.28663	5.58872	0	3.95565			Proinflammatory	0	0	0	0	0	0
																																		Proinflammatory	0	0	3.81553	4.17645	2.38571	4.4976			Proinflammatory	0	1.77031	0	0	0	1.95881
																																		Homeostatic	0	0	3.41199	0	0	4.77324			Homeostatic	0	2.44752	0	0	0	0
																																		Homeostatic	3.19537	2.54236	4.08678	4.2663	2.54236	0			Homeostatic	0	2.90941	1.67457	0	0	0
																																		Homeostatic	0	0	3.05602	3.05602	3.05602	5.41018			Proinflammatory	0	1.65034	1.98967	0	0	0
																																		Homeostatic	2.43318	0	3.4715	3.4715	2.43318	3.08145			Homeostatic	0	1.55598	0	1.05426	0	1.05426
																																		Homeostatic	0	0	2.40612	4.5198	3.44274	4.40338			Homeostatic	0	0	0	0	0	0
																																		Proinflammatory	0	0	4.38177	4.58706	3.23086	4.7573			Homeostatic	0	2.81877	0	0	0	0
																																		Homeostatic	2.78344	0	4.34215	3.83996	0	4.5223			Homeostatic	0	2.5821	0	1.96185	0	0
																																		Homeostatic	3.45256	0	0	0	4.12975	5.37095			Homeostatic	0	1.85669	0	0	0	0
																																		Homeostatic	0	0	3.43981	4.95474	0	3.71944			Homeostatic	0	0	0	0	0	2.47199
																																		Homeostatic	0	0	2.85455	2.85455	0	0			Homeostatic	0	2.65887	1.46327	0	0	0
																																		Homeostatic	2.74513	0	4.19795	4.56104	2.11424	3.12895			Proinflammatory	0	3.06118	0	0	0	0
																																		Homeostatic	0	0	0	4.42386	0	0			Homeostatic	0	2.04533	0.986911	0.986911	0	0.986911
																																		Homeostatic	2.52633	0	3.17868	4.75423	2.52633	4.53324			Proinflammatory	0	2.79045	0.871232	0	0.871232	0.871232
																																		Homeostatic	0	0	2.36755	3.40165	2.36755	3.89906			Homeostatic	0	2.41226	0	0	0	0
																																		Homeostatic	0	0	0	2.25089	0	2.88995			Homeostatic	0	2.48209	0	0	0	0
																																		Homeostatic	0	0	0	0	0	3.41483			Homeostatic	0	3.04452	0	2.03688	0	0
																																		Proinflammatory	2.71235	0	4.73196	4.26723	0	5.04801			Homeostatic	0	0	0	0	0	0
																																		Homeostatic	0	0	4.15474	5.79064	0	4.48672			Homeostatic	0	2.96002	0	0	0	0
																																		Homeostatic	0	0	4.248	3.96507	2.90369	3.96507			Homeostatic	0	0	0	0	0	0
																																		Homeostatic	0	0	0	0	0	0			Homeostatic	0	2.52105	1.35077	0	0	1.35077
																																		Homeostatic	3.05795	0	4.12474	0	3.05795	3.72733			Proinflammatory	0	1.65179	0	0	0.719825	0.719825
																																		Homeostatic	1.82067	0	3.29138	4.69771	1.82067	1.82067			Homeostatic	0	2.13212	0.910895	0	0	0
																																		Homeostatic	0	0	2.77494	2.77494	0	4.3332			Homeostatic	0	1.04701	0	0	0	0
																																		Proinflammatory	0	0	4.6764	4.85717	0	0			Homeostatic	0	1.91452	0	0	0	0
																																		Proinflammatory	3.73329	0	0	4.81583	0	5.79158			Homeostatic	0	3.30916	0	0	0	0
																																		Homeostatic	0	0	0	2.35192	2.35192	2.9963			Homeostatic	0	1.42757	1.42757	0	0	0
																																		Homeostatic	4.10011	0	0	0	0	0			Proinflammatory	0	2.18044	1.70217	0	0.752101	0.752101
																																		Homeostatic	3.44371	0	0	4.80576	0	0			Homeostatic	0	2.80432	1.27703	0	0	1.27703
																																		Homeostatic	2.47797	0	4.34923	5.0359	0	4.70203			Homeostatic	0	2.8776	0	0	0	0
																																		Proinflammatory	1.77082	0	1.77082	4.8113	2.37503	4.72863			Homeostatic	0	2.48399	2.11938	1.53966	0	0
																																		Homeostatic	2.97312	0	2.97312	2.97312	0	3.64037			Homeostatic	0	3.36032	0	0	0.655763	0
																																		Homeostatic	0	0	3.96338	4.64699	0	4.93227			Homeostatic	0	2.37106	0	0	0	0
																																		Homeostatic	0	0	4.60936	4.07745	3.2525	4.20886			Proinflammatory	0	1.26167	0	0.817867	0	0
																																		Proinflammatory	0	0	4.26342	4.81699	3.40746	4.26342			Homeostatic	0	1.52234	0	0	0	0
																																		Proinflammatory	1.95219	0	3.83581	4.44989	3.53347	5.15478			Homeostatic	0	2.15938	0	1.57544	0	0
																																		Homeostatic	3.02334	0	4.08899	3.23671	0	4.30878			Homeostatic	0	1.5632	0	0.814488	0	0.814488
																																		Homeostatic	0	0	3.0941	3.58664	2.71104	3.58664			Homeostatic	0	2.52915	0	1.57849	0	0
																																		Homeostatic	0	0	3.57915	5.26081	2.91352	3.57915			Homeostatic	0	1.86933	0	0	0	0.863308
																																		Homeostatic	0	0	0	3.70774	3.03883	0			Homeostatic	0	2.75087	0	0	0	0
																																		Proinflammatory	0	0	3.66267	0	2.15095	4.23898			Homeostatic	0	2.74612	0.963258	0	0	0
																																		Homeostatic	3.16012	0	3.16012	4.23004	0	4.51408			Homeostatic	0	3.49142	0	0	0	0
																																		Proinflammatory	1.69532	0	4.72037	4.93376	2.66342	5.21158			Proinflammatory	0	2.39472	0	0	0	0
																																		Homeostatic	1.79093	2.77165	2.39699	3.7126	2.39699	2.77165			Homeostatic	0	1.87609	0	0	0	0
																																		Homeostatic	0	0	3.88486	4.61168	2.26856	3.97016			Homeostatic	0	2.7353	0	0	0	0
																																		Homeostatic	0	0	3.05025	3.32603	2.66819	3.71944			Homeostatic	0	2.23595	0	0	0.872365	0
																																		Proinflammatory	1.55509	1.55509	5.08529	4.54742	3.73983	4.10707			Homeostatic	0	3.19672	0	0	0	0
																																		Homeostatic	0	0	2.96262	2.96262	0	0			Homeostatic	0	2.02423	0	0	0	0
																																		Proinflammatory	1.58094	0	4.85487	3.18458	2.53199	4.91326			Homeostatic	0	0	0	0	0	0
																																		Homeostatic	3.10151	0	3.77191	5.0081	0	3.99044			Homeostatic	0	3.17757	0	0	0	0
																																		Homeostatic	3.27019	0	0	4.34315	0	0			Homeostatic	0	2.08842	1.01814	0	0	0
																																		Homeostatic	2.56976	0	3.43903	3.61599	0	2.94938			Homeostatic	0	2.30694	0	1.18201	0	0
																																		Homeostatic	3.50743	0	3.50743	3.50743	0	3.50743			Homeostatic	0	2.77564	0	0	0	0
																																		Homeostatic	0	0	0	4.17912	0	0			Homeostatic	0	2.61108	1.03032	0.642371	0	0
																																		Homeostatic	0	3.2557	3.2557	3.2557	0	3.2557			Homeostatic	0	2.26624	0	0	0	0
																																		Homeostatic	0	0	2.27637	0	0	3.30409			Homeostatic	0	2.77272	0	0	0	1.14523
																																		Homeostatic	0	0	0	0	0	3.12825			Homeostatic	0	2.15364	0	2.15364	0	0
																																		Homeostatic	2.32152	0	2.32152	4.31119	3.35248	3.84921			Homeostatic	0	3.29989	0	0	0	0
																																		Homeostatic	0	0	4.39129	2.83021	0	0			Homeostatic	0	2.96838	1.54588	0	1.04593	0
																																		Homeostatic	0	0	2.62259	4.63639	2.62259	3.95289			Homeostatic	0	2.85941	1.20901	0	0	0
																																		Homeostatic	0	2.80651	0	2.80651	0	0			Homeostatic	0	2.05507	0	0	0	2.05507
																																		Proinflammatory	0	0	3.74936	5.11784	0	5.33979			Homeostatic	0	1.39168	0	0	0	0
																																		Homeostatic	2.82125	2.82125	2.82125	2.82125	0	0			Homeostatic	0	2.83568	0	0	0	0
																																		Homeostatic	0	0	3.49651	2.83321	2.83321	5.34233			Proinflammatory	0	2.64824	1.15945	0	0	0
																																		Homeostatic	0	0	2.82125	5.40344	0	3.48418			Homeostatic	0	3.02629	0	0.836401	0	0
																																		Homeostatic	0	0	3.33578	0	0	4.69502			Proinflammatory	0	1.65718	0	0	0	0
																																		Homeostatic	0	0	2.38348	2.38348	3.02941	3.41863			Homeostatic	0	3.15832	1.55923	0	0	0
																																		Homeostatic	0	0	3.50743	4.87099	0	0			Proinflammatory	0	2.01912	1.28445	0.83566	0.83566	0
																																		Homeostatic	3.48571	0	0	0	3.48571	0			Homeostatic	0	1.89314	0	0	0	0
																																		Homeostatic	2.50232	0	4.72834	2.50232	0	3.54479			Proinflammatory	0	2.53306	0	1.58186	0	0
																																		Proinflammatory	2.63733	0	4.04705	4.18782	3.29404	4.31119			Homeostatic	0.706822	2.42262	0	0	0	0
																																		Homeostatic	0	0	3.35693	0	0	3.35693			Homeostatic	0	1.96448	0	0	0	0
																																		Proinflammatory	0	0	3.92816	4.32704	2.59922	5.29958			Homeostatic	0	2.86385	0	1.12041	0	0
																																		Homeostatic	2.12716	0	3.14299	0	3.14299	3.41982			Homeostatic	0	2.80238	0	1.81829	0	0
																																		Homeostatic	2.44994	0	3.63908	3.98784	2.82621	4.24591			Homeostatic	0	2.56458	1.60912	0	1.60912	0
																																		Homeostatic	0	0	0	4.17596	0	4.17596			Homeostatic	0	3.20343	0	0	0	0
																																		Homeostatic	0	0	0	0	0	4.26515			Homeostatic	0	3.44254	0	0	0	0
																																		Homeostatic	0	0	4.03659	6.3478	0	2.70191			Homeostatic	0	2.05744	0	0.75971	0	0
																																		Homeostatic	0	0	0	4.43844	2.33153	4.03887			Homeostatic	0	3.7438	0	0	0	1.81764
																																		Homeostatic	0	0	0	3.75139	0	3.08145			Homeostatic	0	3.59937	0.991047	0	0	0
																																		Homeostatic	0	0	0	4.62008	0	3.26292			Homeostatic	0	2.18069	0	0	0	0
																																		Homeostatic	0	0	3.28492	3.28492	3.28492	3.28492			Proinflammatory	0	2.8136	0	0	0	0
																																		Homeostatic	0	0	2.57535	3.62188	3.22969	3.22969			Homeostatic	0	2.42792	0.764709	0	0.764709	0
																																		Homeostatic	2.4582	0	3.10761	3.49806	0	3.10761			Homeostatic	0	3.02847	0	0	0	0
																																		Homeostatic	0	0	0	3.52326	0	4.60201			Homeostatic	0	2.41705	1.48257	0	0.994039	0
																																		Homeostatic	2.70126	2.07308	3.0841	4.51459	2.07308	3.7541			Homeostatic	0	2.9963	0	0	0	2.35192
																																		Homeostatic	0	0	0	4.90032	3.14511	4.21459			Proinflammatory	0	2.18616	0	0	0	0
																																		Homeostatic	0	0	0	5.83454	0	0			Homeostatic	1.09146	1.60085	0	0	0	0
																																		Proinflammatory	2.48803	0	4.0287	4.36007	0	4.89373			Homeostatic	0	3.12468	1.41282	0	0	0
																																		Homeostatic	2.62023	0	3.95039	3.6691	0	0			Homeostatic	0	2.83699	0	0	0	0
																																		Homeostatic	0	0	3.76708	0	2.71367	3.37311			Homeostatic	1.98478	2.98732	0	0	0	0
																																		Homeostatic	0	0	2.68903	0	2.68903	3.74129			Homeostatic	0	3.02505	0	0	0	0
																																		Homeostatic	3.04834	0	3.71748	0	0	3.71748			Homeostatic	0	3.37948	0	0	0	0
																																		Homeostatic	0	0	3.68664	5.2248	3.40727	3.90476			Homeostatic	0	1.8316	0	0.717238	0	0
																																		Homeostatic	0	0	0	0	0	0			Homeostatic	0	1.32062	0	0	0	0
																																		Homeostatic	0	0	4.28634	5.46885	2.61395	1.65204			Homeostatic	0	0	0	0	0	0
																																		Homeostatic	0	0	2.24332	3.76406	2.88196	2.88196			Homeostatic	0	2.85325	0	0	0	0
																																		Proinflammatory	1.47252	0	4.2706	3.9397	3.44176	4.77582			Homeostatic	0	2.38874	0	0	0	0
																																		Homeostatic	0	0	4.35067	4.45474	2.89075	4.2345			Homeostatic	0	3.26776	0	1.80014	0	0
																																		Homeostatic	0	0	0	4.07136	0	0			Homeostatic	0	2.46715	0.787891	0	0	0
																																		Homeostatic	0	0	0	5.28751	2.38348	4.59941			Homeostatic	0	2.55321	0	0	0	0
																																		Homeostatic	1.85214	0	2.84027	4.26063	0	3.65362			Homeostatic	0	3.26534	0	0	1.52571	0
																																		Homeostatic	0	0	3.49496	4.17281	0	3.49496			Homeostatic	0	3.39978	0	0	0	0
																																		Homeostatic	2.49616	0	3.14724	3.14724	3.14724	3.81867			Homeostatic	0	2.75901	0	0	0	0
																																		Homeostatic	0	0	0	3.76708	0	3.37311			Proinflammatory	0	2.1527	0	0	0.924896	0
																																		Proinflammatory	0	0	4.15954	4.37955	0	3.69886			Homeostatic	0	3.49693	0	0	0	0
																																		Homeostatic	0	0	3.27876	4.17218	2.62259	5.11816			Homeostatic	0	3.24568	0	0	0	0
																																		Homeostatic	2.66259	0	4.39445	5.55597	0	3.14511			Homeostatic	1.39202	1.95245	0	0	0	1.39202
																																		Homeostatic	0	0	0	2.89397	0	3.55905			Homeostatic	0	3.27481	0	0	0	0
																																		Homeostatic	0	0	0	3.61365	0	0			Homeostatic	0	2.0747	1.20018	0	0	1.20018
																																		Homeostatic	0	0	3.70968	5.56054	3.70968	3.70968			Homeostatic	0	2.31314	0	0	0	0
																																		Homeostatic	0	0	3.00538	3.3942	3.00538	4.66877			Homeostatic	0	3.09948	0	0	0	0
																																		Homeostatic	2.05033	0	3.72865	3.33513	2.05033	4.9641			Homeostatic	0	0	0	0	0	0
																																		Homeostatic	0	3.1117	0	0	3.1117	4.18018			Homeostatic	0	2.48651	0	0	0	1.87328
																																		Homeostatic	0	0	2.5554	3.88169	0	2.5554			Homeostatic	0	0.748973	0.748973	0	0	0
																																		Homeostatic	2.70451	0	2.70451	4.03933	0	3.36363			Homeostatic	0	3.85643	0	1.91501	0	0
																																		Proinflammatory	3.7058	0	3.98732	4.38658	3.31255	4.53895			Homeostatic	0	3.20819	0	0.840949	0	0
																																		Proinflammatory	1.54168	0	3.13699	4.89191	3.6303	4.60672			Homeostatic	0	3.69809	0	0	0	0
																																		Homeostatic	0	0	3.4991	0	0	4.57735			Proinflammatory	0	3.07848	1.00324	0	0	0
																																		Homeostatic	0	0	0	0	0	0			Homeostatic	0	1.73763	0.940507	0.940507	0.940507	0
																																		Homeostatic	0	0	0	0	0	0			Homeostatic	0	2.55486	0	0	0	0
																																		Homeostatic	0	0	3.98732	3.59108	0	3.59108			Homeostatic	0.696918	1.10364	0.696918	0	0	0.696918
																																		Proinflammatory	0	0	3.26413	4.15721	4.15721	5.5317			Homeostatic	0	2.24219	1.88848	0.876438	0.876438	0.876438
																																		Homeostatic	0	0	3.67533	3.4585	0	4.25179			Homeostatic	0	2.09183	1.2139	0	1.2139	0
																																		Homeostatic	0	0	2.41164	3.44862	2.41164	3.44862			Homeostatic	0	3.33935	1.54952	0.804867	0	0
																																		Homeostatic	2.54344	0	3.19649	5.72295	0	3.58823			Homeostatic	0	0.99329	1.48165	0	0	0
																																		Homeostatic	0	0	2.85147	2.85147	0	0			Homeostatic	0	2.2526	0	0	1.14043	0
																																		Homeostatic	0	0	3.85191	4.25027	2.52739	4.25027			Homeostatic	0	0	0	0	0	0
																																		Homeostatic	0	0	3.16445	0	0	3.16445			Homeostatic	0	2.49616	0	0	0	0
																																		Homeostatic	1.69423	0	4.14622	3.5984	2.29101	3.14468			Homeostatic	0	2.33658	0	1.20491	0	0
																																		Homeostatic	3.77815	0	4.4598	4.17596	3.10761	3.10761			Proinflammatory	0	2.53448	1.0767	0	0	0
																																		Proinflammatory	2.57367	0	3.22794	4.29978	3.22794	4.85356			Homeostatic	0	0	0	0	0	0
																																		Homeostatic	0	0	3.11581	4.18442	3.11581	4.68913			Homeostatic	0	3.36956	0	0	0	0
																																		Proinflammatory	2.86292	0	3.03568	2.86292	2.02881	4.15493			Homeostatic	0	2.75887	0	0	0	0
																																		Homeostatic	0	0	2.56311	2.56311	3.21696	0			Homeostatic	0	2.054	0.858579	0	0.858579	0
																																		Homeostatic	0	0	4.33506	2.98732	0	2.98732			Proinflammatory	0	3.16517	0	0	0	0
																																		Homeostatic	0	0	2.50955	5.4249	0	4.78452			Homeostatic	0	1.85859	0.64314	0	0	0
																																		Homeostatic	0	0	2.86802	4.21077	1.87702	3.53235			Homeostatic	0	1.5335	1.03574	1.03574	0	0
																																		Homeostatic	0	0	0	0	0	0			Homeostatic	0	1.9719	0	0	0	0
																																		Homeostatic	0	0	3.07749	0	0	0			Homeostatic	0	2.45375	1.71497	0	0	0.923796
																																		Homeostatic	0	0	0	3.46748	0	4.54508			Homeostatic	0.926921	1.96106	0	0.926921	0	0
																																		Homeostatic	0	0	3.1117	3.1117	0	3.1117			Homeostatic	0	3.06602	0	0	0	0
																																		Proinflammatory	2.5402	0	4.81756	3.40803	2.91903	4.71833			Homeostatic	0	2.83791	0	0	0	0
																																		Proinflammatory	2.34991	1.42589	4.45855	4.52921	2.61346	4.38251			Homeostatic	0	2.29863	0	0	0	0
																																		Homeostatic	0	0	0	0	0	3.8587			Homeostatic	0	2.58641	0	0	0	0
																																		Proinflammatory	2.49412	0	4.43478	4.49857	3.93183	5.05341			Homeostatic	0	2.81348	0	0	0	0
																																		Homeostatic	0	0	2.69932	5.2739	0	3.35826			Homeostatic	0	2.38044	0	0	1.08584	0
																																		Homeostatic	0	0	0	2.916	2.27559	3.5817			Homeostatic	0	3.81649	0	0	0	0
																																		Homeostatic	2.3737	0	0	0	0	0			Homeostatic	0	2.1372	1.25045	0	0	0
																																		Homeostatic	0	0	3.21581	0	0	3.21581			Homeostatic	0	2.04989	0.990196	0	0	0
																																		Homeostatic	1.96185	1.96185	3.23671	3.77934	1.96185	4.02557			Homeostatic	0	3.03384	0	0	0	0
																																		Homeostatic	1.68095	0	3.69724	4.32149	2.64702	1.68095			Proinflammatory	0	0	0	0	0	0
																																		Homeostatic	0	0	0	0	0	2.73631			Homeostatic	0	2.46902	0	0	0	0
																																		Homeostatic	0	0	0	3.79926	3.79926	4.48115			Proinflammatory	0	1.84291	0	0	0	0
																																		Homeostatic	0	0	0	0	0	0			Homeostatic	0	3.06865	0	0	0	0
																																		Homeostatic	0	0	0	0	0	4.90792			Proinflammatory	0	3.03317	0	0	0	0
																																		Homeostatic	0	0	4.36883	4.03741	2.49616	3.81867			Homeostatic	0	2.02461	0	0	0	0
																																		Homeostatic	3.07257	0	3.07257	5.55477	0	0			Homeostatic	0	1.78906	0	0	1.25045	0
																																		Homeostatic	0	0	3.06572	3.73528	3.06572	4.81785			Homeostatic	0	0	0	0	0	0
																																		Homeostatic	2.34421	1.74266	3.87381	4.33599	0	3.65585			Proinflammatory	0.884122	0	0	0	0	0
																																		Proinflammatory	3.67159	0	3.67159	5.03862	3.27876	5.03862			Homeostatic	0	1.46352	1.46352	1.46352	0	0
																																		Homeostatic	0	0	3.6531	4.3332	3.6531	0			Homeostatic	0	2.45236	0	0	0	0
																																		Homeostatic	0	0	3.37311	3.37311	3.37311	3.37311			Homeostatic	0	2.70139	0.871313	0	0.871313	0
																																		Homeostatic	0	1.99076	2.9939	5.88972	0	3.48448			Homeostatic	0	3.49221	1.51289	0	0	0
																																		Homeostatic	0	0	3.3596	4.79885	2.32818	4.03522			Homeostatic	0	2.08086	0	0	0	0
																																		Proinflammatory	0	0	3.00538	0	0	4.07042			Proinflammatory	0	2.53931	0	0	1.08016	0
																																		Homeostatic	0	0	2.62615	2.62615	2.62615	2.62615			Homeostatic	0	3.4972	0	0	0	0
																																		Homeostatic	0	0	0	4.62174	0	0			Proinflammatory	0	3.28974	0	0	0	0
																																		Homeostatic	0	0	3.43205	4.70755	2.77072	4.70755			Homeostatic	0	2.13369	1.24761	0	0	0
																																		Homeostatic	0	3.71748	5.08539	4.39841	0	4.79977			Homeostatic	0	3.58141	0	0	0	0
																																		Homeostatic	0	0	0	0	3.33317	3.33317			Homeostatic	0	3.11119	1.85033	0	0	0
																																		Homeostatic	0	0	3.41199	0	0	0			Homeostatic	0	3.72931	0	0	0	0
																																		Proinflammatory	0	0	3.99079	5.13074	0	4.58848			Homeostatic	0	2.562	0	0	0	0
																																		Homeostatic	3.13244	0	0	0	0	3.13244			Homeostatic	1.18982	3.01726	0	0	0	0
																																		Homeostatic	2.2123	0	4.30717	6.01086	2.2123	4.19107			Homeostatic	0	2.19851	0	0	0	0
																																		Homeostatic	0	0	3.69732	2.81754	2.18243	4.15799			Homeostatic	0	2.52105	0	0	0	0
																																		Homeostatic	3.32668	0	4.22118	5.0016	3.32668	3.32668			Homeostatic	0	1.89963	0	0	1.34592	0
																																		Homeostatic	0	0	0	3.22272	0	3.89575			Homeostatic	0	2.01912	0	0	0	2.01912
																																		Homeostatic	0	0	4.17596	3.89339	0	3.49806			Homeostatic	0	3.13399	0	0	0	0
																																		Homeostatic	2.51476	0	3.3813	3.83847	2.51476	4.69093			Homeostatic	0	3.15742	0	0	0	0
																																		Homeostatic	2.24634	0	2.88515	5.66437	0	3.54997			Homeostatic	0	2.76978	0	0	0	0
																																		Homeostatic	2.22471	0	2.8623	2.22471	0	2.8623			Homeostatic	0.782441	2.09443	0	1.21598	0	0
																																		Homeostatic	2.40934	0	4.34315	4.34315	3.05651	4.40687			Homeostatic	0	0	0	0	0	0
																																		Homeostatic	3.79076	0	0	0	0	5.15998			Homeostatic	0	2.70139	1.32975	0.871313	0.871313	0
																																		Proinflammatory	1.81076	0	2.79394	3.73578	3.27999	4.21207			Proinflammatory	0	2.38365	0	0	0	0
																																		Homeostatic	0	0	0	2.77776	0	0			Proinflammatory	0	2.47199	0	0	1.03235	0
																																		Homeostatic	0	0	3.10252	3.77294	0	4.17072			Proinflammatory	0	2.22434	1.97207	0	0	1.11902
																																		Homeostatic	0	0	3.90206	4.49897	2.20652	4.66432			Proinflammatory	0	2.91307	0.948963	0	0	0
																																		Proinflammatory	3.03129	0	3.70001	4.38072	0	3.70001			Proinflammatory	0	3.33431	0	0	0	0
																																		Homeostatic	2.20796	2.20796	4.18628	3.72535	2.20796	4.24601			Homeostatic	0	0	0	0	0	0
																																		Homeostatic	0	0	3.21581	3.21581	3.21581	0			Homeostatic	0	0	0	0	0	0
																																		Homeostatic	0	0	4.66715	4.54324	1.97403	4.92284			Proinflammatory	0	2.59361	0.865135	0	0	0
																																		Homeostatic	3.0541	0	3.72338	3.72338	0	4.95874			Homeostatic	0	3.00434	0	0	0	1.31881
																																		Proinflammatory	2.98019	0	3.36858	4.32765	0	3.86554			Proinflammatory	0	2.48778	0	0	0	0
																																		Homeostatic	0	2.91023	2.91023	0	0	3.97186			Homeostatic	0	2.51476	0	0	0	0
																																		Homeostatic	0	0	0	3.81215	0	4.49419			Homeostatic	0	2.97547	0	0	0	0
																																		Homeostatic	3.82522	0	0	0	0	0			Homeostatic	0	2.64649	1.59561	0	0	0
																																		Homeostatic	0	0	0	3.55905	4.23786	3.55905			Homeostatic	0	3.24659	0	0	0	0
																																		Homeostatic	2.27637	0	3.9787	5.30851	0	4.13018			Homeostatic	0	2.78486	0	0	0	0
																																		Homeostatic	0	0	3.62959	5.11282	3.62959	0			Homeostatic	0	3.45226	0	0	0	0
																																		Homeostatic	0	0	3.59395	5.51601	2.54886	3.59395			Homeostatic	0	2.69884	0	0	1.00533	0
																																		Homeostatic	0	0	3.85643	3.85643	0	4.07534			Homeostatic	0	2.64661	0	0	0	0
																																		Homeostatic	0	0	0	3.30241	0	3.30241			Homeostatic	0	4.00361	0	0	0	0
																																		Homeostatic	0	0	3.18643	5.26965	2.16722	3.68059			Homeostatic	0	3.59855	0	0	0	0
																																		Homeostatic	0	0	2.91023	2.53164	0	4.80834			Homeostatic	0	2.50038	0	0.807818	0.807818	0
																																		Proinflammatory	1.8789	0	4.12729	4.12729	2.23211	4.99706			Proinflammatory	0	1.34097	0	1.05842	1.05842	0
																																		Homeostatic	0	0	3.47049	0	0	3.47049			Proinflammatory	0	0.824643	0	0.824643	0.824643	0.824643
																																		Homeostatic	3.19089	0	2.80578	5.791	2.80578	4.14567			Homeostatic	0.502797	1.59331	0.502797	0	0.502797	0
																																		Homeostatic	2.97665	0	2.33321	2.97665	0	2.33321			Homeostatic	0	3.08942	0	0	0	1.64729
																																		Homeostatic	0	0	4.25141	5.15911	0	3.5724			Homeostatic	0	3.0393	0	0	0	0
																																		Homeostatic	0	0	4.15474	3.65432	0	3.93551			Homeostatic	0	2.60319	0	1.02485	1.02485	0
																																		Homeostatic	0	0	3.75071	4.58449	0	3.75071			Homeostatic	0	1.88031	0	0	0	0
																																		Homeostatic	0	0	4.0573	3.3813	0	4.74177			Homeostatic	0	2.09401	0	0	0	0
																																		Homeostatic	0	0	0	0	0	0			Homeostatic	0	1.41435	0	0	0	0
																																		Proinflammatory	0	0	4.45699	5.54784	3.3813	0			Homeostatic	0	1.87749	0	0	0	0
																																		Proinflammatory	0	0	4.41239	6.06075	0	3.06183			Homeostatic	0	2.78344	0	0	0	0
																																		Homeostatic	1.97831	0	2.5998	3.64762	0	4.40668			Homeostatic	0	2.57125	0	0	0	0.696565
																																		Homeostatic	2.48198	0	4.02221	4.02221	0	4.48548			Homeostatic	1.4864	1.4864	0	0	0	0
																																		Homeostatic	2.17065	0	3.19014	3.19014	3.86249	2.17065			Homeostatic	0	2.88594	0	0	0	0
																																		Homeostatic	0	0	0	0	0	5.58532			Homeostatic	0	3.00372	1.00864	0	0	0
																																		Homeostatic	2.63572	0	0	2.63572	0	4.18612			Homeostatic	0	2.66284	0	0	0	0
																																		Homeostatic	2.12132	2.12132	3.41341	3.62994	2.12132	4.30974			Homeostatic	0	3.41768	0	0	0	0
																																		Homeostatic	0	0	3.58323	4.72709	3.76091	4.04276			Homeostatic	0	1.74539	1.42361	0.946255	0	0
																																		Homeostatic	0	0	4.04804	4.33135	0	5.0179			Homeostatic	0	3.25044	1.24708	0	0	0
																																		Homeostatic	2.94368	0	0	4.28967	0	2.94368			Homeostatic	0	3.38405	0	0	0	0
																																		Homeostatic	0	0	0	0	0	0			Homeostatic	0	2.24236	0.789462	0	0.789462	0
																																		Homeostatic	1.94728	0	1.94728	3.43554	2.56643	4.51244			Homeostatic	0	3.09881	0	0	0	0
																																		Homeostatic	2.98598	0	3.65355	5.02023	0	3.37447			Homeostatic	0	0	0	0	0	0
																																		Homeostatic	0	0	3.40704	5.51743	2.74649	2.11553			Homeostatic	0	3.47716	0	0	0	0
																																		Homeostatic	1.80607	1.80607	3.45058	4.58132	2.78867	4.4713			Homeostatic	0	2.07857	0	1.33426	0	0
																																		Homeostatic	0	0	3.24284	6.1806	2.75771	2.38348			Homeostatic	0	2.47312	1.41165	0.936623	0	0
																																		Homeostatic	0	0	0	4.44097	0	3.08942			Homeostatic	0	2.74214	0	0	0	0
																																		Homeostatic	0	0	3.86554	0	0	0			Proinflammatory	0	2.5221	1.66686	0	0	0.88865
																																		Homeostatic	0	0	4.46403	4.46403	0	4.46403			Homeostatic	0	2.44151	0	0	0	0
																																		Proinflammatory	0	0	3.61415	2.42656	3.46448	4.29373			Homeostatic	0	2.97665	0	0	0	0
																																		Homeostatic	0	0	0	3.10557	0	0			Homeostatic	0	2.0527	0	2.0527	0	0
																																		Homeostatic	2.76652	0	2.76652	3.42772	0	3.8223			Homeostatic	0	2.66365	0	0	0	0
																																		Homeostatic	2.19509	0	2.83096	3.49418	3.21657	2.83096			Homeostatic	0	2.29622	2.29622	0	0	0
																																		Homeostatic	0	0	4.09526	0	0	3.02941			Homeostatic	0	2.93626	0	0	1.17268	0
																																		Proinflammatory	2.34025	0	4.58462	4.55217	3.65157	5.11668			Homeostatic	0	3.45627	0	0	0	0
																																		Homeostatic	0	0	0	5.1514	0	3.78233			Homeostatic	0	3.4054	0	0	0	2.37106
																																		Homeostatic	0	0	4.30938	2.96262	0	4.02617			Homeostatic	0	3.05924	1.47824	0.755377	0.755377	0
																																		Homeostatic	0	0	3.26534	5.02476	3.93921	3.93921			Homeostatic	0	3.02009	0	2.37459	0	0
																																		Homeostatic	0	0	2.66507	3.71618	0	0			Proinflammatory	0	1.70606	0	0.917252	0	0
																																		Homeostatic	0	0	3.42916	5.59715	3.42916	4.10597			Proinflammatory	0	1.61506	2.20347	1.61506	1.1033	0
																																		Proinflammatory	2.62497	0	4.1747	4.86013	0	5.32722			Homeostatic	0	3.26292	0	0	0	0
																																		Homeostatic	0	0	3.99427	0	2.93183	3.99427			Proinflammatory	0	2.73362	2.73362	0	0	0
																																		Homeostatic	0	0	2.05329	5.38629	0	4.12941			Homeostatic	0	2.35493	0.784896	0	0	0
																																		Homeostatic	0	0	2.70321	4.03796	3.36229	4.72225			Homeostatic	0	1.26614	0.821347	0	0.821347	0
																																		Homeostatic	0	0	0	3.6207	4.30037	0			Homeostatic	0	0	0	0	0	0
																																		Homeostatic	0	0	3.41341	4.7747	3.41341	4.89154			Homeostatic	0	2.80611	0	0	0	0
																																		Homeostatic	0	0	0	3.65127	0	2.98375			Homeostatic	0	0	0	0	0	0
																																		Homeostatic	0	0	0	4.16654	0	3.48878			Homeostatic	0	3.65944	0	0	0	0
																																		Proinflammatory	2.28663	0	3.46405	4.20935	2.65764	4.82659			Homeostatic	0.776498	2.22104	0.776498	0	0.776498	0
																																		Homeostatic	0	0	0	3.42628	0	0			Homeostatic	0	3.28122	0	0	0	0
																																		Homeostatic	0	0	0	3.36498	0	0			Proinflammatory	0	3.04135	0	0	0	0
																																		Homeostatic	0	2.61552	3.9454	4.94462	2.61552	2.61552			Homeostatic	0	2.79924	0	1.16458	1.16458	1.16458
																																		Homeostatic	0	0	3.3813	3.3813	0	3.3813			Homeostatic	0	3.07097	0.826446	0.826446	0.826446	0
																																		Proinflammatory	0	1.9658	4.65767	4.50024	1.40372	4.59764			Homeostatic	0	3.14005	0	0	0.993397	0
																																		Homeostatic	0	0	0	2.43034	0	3.74835			Homeostatic	0	1.98154	0	0	0	0
																																		Proinflammatory	0	0	4.44045	3.9775	0	4.95889			Homeostatic	0	2.5343	0	1.91749	0	0
																																		Proinflammatory	3.17537	0	3.84741	4.52983	0	4.75082			Homeostatic	0	2.02252	0	0	0	0
																																		Homeostatic	0	0	2.1958	3.21734	2.1958	4.17281			Homeostatic	0	1.85169	1.85169	0	0	0
																																		Homeostatic	1.92495	0	3.98329	3.58709	2.54236	2.92125			Proinflammatory	0	2.08	0.773531	1.73512	0.773531	0.773531
																																		Homeostatic	2.17065	0	3.68437	5.85902	0	3.86249			Homeostatic	0	2.76512	0	0	0	0
																																		Homeostatic	0	0	3.9617	3.9617	3.2874	4.3608			Proinflammatory	0	3.02635	1.51899	0	1.02382	0
																																		Homeostatic	0	0	3.24853	0	0	4.32091			Homeostatic	0	3.02754	0	0	0	0
																																		Homeostatic	0	0	3.0072	0	0	5.04243			Homeostatic	0	1.7384	0	0	0	0
																																		Homeostatic	0	0	0	2.95052	0	4.51721			Homeostatic	0	2.90958	0	0	0	0
																																		Homeostatic	0	0	0	0	0	0			Proinflammatory	0	2.0137	0	0	0	0
																																		Proinflammatory	1.37966	0	4.62595	3.94255	3.42541	4.96793			Homeostatic	0	2.86742	0	0	0	0
																																		Homeostatic	0	0	0	0	0	0			Homeostatic	0	2.80934	0	0	0	0
																																		Homeostatic	0	0	3.20326	3.20326	2.54994	3.59509			Proinflammatory	0	2.68759	1.48706	0	0	0
																																		Homeostatic	0	0	3.1071	4.62929	2.45771	5.44059			Homeostatic	0	3.12534	0	0	0	0
																																		Homeostatic	0	0	3.65861	3.87658	0	3.37948			Homeostatic	0	2.57367	0	0	0	0
																																		Homeostatic	2.05953	0	2.42156	3.6541	0	3.95732			Homeostatic	0	2.65658	0	1.06212	0	0
																																		Homeostatic	0	0	0	2.80214	2.80214	5.22982			Proinflammatory	0	2.04221	0	0	0	0
																																		Homeostatic	0	0	3.56237	0	0	5.93413			Homeostatic	0	2.6282	0	0	0	0
																																		Homeostatic	0	0	3.29989	4.65813	0	5.34652			Proinflammatory	0	2.79747	1.4868	0	0	0
																																		Homeostatic	2.85919	0	2.85919	2.85919	0	4.75472			Homeostatic	0	0	0	0	0	0
																																		Homeostatic	0	0	3.5043	3.5043	3.5043	5.77945			Homeostatic	0	2.81779	0.559337	0	0	0
																																		Homeostatic	0	0	2.99	4.65274	2.99	5.1415			Homeostatic	0	2.99712	0	0	0	0
																																		Homeostatic	0	0	2.68076	4.13008	0	5.18038			Proinflammatory	0	2.39893	0	0	0	0
																																		Homeostatic	0	0	0	3.10354	0	4.17177			Homeostatic	0	3.15187	0	0	0	0
																																		Homeostatic	0	0	3.06865	2.42094	0	0			Homeostatic	0	2.78059	1.79888	0	0	0
																																		Homeostatic	0	0	4.04482	3.36904	0	5.53518			Homeostatic	0	2.85096	1.31302	0	0	0
																																		Homeostatic	0	0	4.0123	4.0123	2.67886	5.25206			Homeostatic	0	2.16017	1.26907	0	0	0
																																		Homeostatic	0	0	0	0	0	5.88603			Proinflammatory	0	2.22777	0.780577	0	0	0
																																		Proinflammatory	0	0	4.20155	5.29013	2.85919	4.60201			Homeostatic	0	2.16876	1.07734	1.07734	0	0
																																		Homeostatic	0	0	2.71894	0	0	5.36347			Homeostatic	0	3.23568	0	0	0	0
																																		Homeostatic	0	0	3.45552	3.06572	0	5.72928			Proinflammatory	0	2.52351	0	0	1.57362	0
																																		Proinflammatory	1.68023	0	3.89253	4.70203	1.68023	5.96524			Homeostatic	0	1.96527	0	0	0	0
																																		Homeostatic	2.73093	0	2.10091	3.93604	0	5.19484			Homeostatic	0	2.60346	0	0.871313	0	0
																																		Homeostatic	2.70908	0	2.0804	5.21058	0	4.3578			Homeostatic	0.849054	2.8361	1.84841	0	0.849054	0
																																		Homeostatic	2.69545	0	3.89879	3.57039	0	4.83079			Proinflammatory	0	2.37902	0.875131	0	0	0.875131
																																		Homeostatic	0	0	0	4.08851	2.75129	5.3979			Homeostatic	0	3.13097	0	0	0	0
																																		Homeostatic	1.99899	0	3.49372	3.95226	2.622	4.75246			Homeostatic	0	2.9594	0.835586	0	0	0
																																		Proinflammatory	2.4052	0	3.8721	3.9397	3.05217	6.28278			Homeostatic	0	3.09544	0	0	0	0
																																		Proinflammatory	2.4098	0	4.27558	4.5773	1.80268	5.36488			Proinflammatory	0	2.4199	0.760013	0.760013	0.760013	0
																																		Homeostatic	0	0	2.86698	4.20968	0	4.42985			Homeostatic	0	3.01731	0	0	0	0
																																		Homeostatic	0	0	3.66045	0	0	4.16093			Homeostatic	0	3.44445	0	0	0	2.14961
																																		Homeostatic	0	0	0	0	0	0			Homeostatic	0	2.62437	0	0	0	0
																																		Homeostatic	0	0	3.02474	5.54382	2.37902	5.33118			Homeostatic	0	2.68929	0	1.32022	0	0
																																		Homeostatic	0	0	2.03457	4.6764	0	4.79315			Homeostatic	0	2.56483	0	0	0	0
																																		Homeostatic	0	0	3.64762	2.98019	0	4.04436			Homeostatic	0	3.57088	0	0	0	0
																																		Proinflammatory	0	0	3.72832	5.75486	3.44862	5.49985			Homeostatic	0	0	0	0	0	0
																																		Homeostatic	0	0	2.43412	0	0	5.48203			Homeostatic	0	2.93464	0	0	0	0
																																		Proinflammatory	2.36492	0	3.39885	5.52833	3.00995	5.7659			Homeostatic	0	1.57742	0	0	0	0
																																		Homeostatic	0	0	0	5.11021	0	0			Homeostatic	0	3.07552	0	0	0	0
																																		Homeostatic	2.70062	0	3.3596	2.70062	0	4.83628			Proinflammatory	0	2.77511	0	1.05781	0	0
																																		Homeostatic	0	0	2.75129	4.99469	0	4.3083			Homeostatic	0	1.68451	0	0	0	1.68451
																																		Homeostatic	2.63332	0	3.68285	3.68285	0	6.05762			Homeostatic	0	2.36448	0	0	0	0
																																		Homeostatic	2.23583	0	2.87404	2.87404	3.2605	3.2605			Homeostatic	0	0	0	0	0	0
																																		Homeostatic	0	0	2.2803	2.92097	2.2803	3.983			Homeostatic	0.989664	3.27166	0.989664	0.989664	0.989664	0
																																		Homeostatic	2.30187	0	2.94368	2.94368	2.94368	4.76989			Homeostatic	0	1.73129	1.20116	0	0	0
																																		Homeostatic	2.13238	0	2.76442	4.41624	0	4.10231			Homeostatic	0	2.35393	0	0.584394	0	0
																																		Homeostatic	2.27794	0	2.27794	3.80182	2.27794	4.7435			Proinflammatory	0	2.77776	0	1.5625	0	0
																																		Homeostatic	0	0	4.14287	4.02707	2.06522	6.374			Proinflammatory	0	2.39261	0	0.977198	0	0
																																		Homeostatic	0	0	2.62378	0	0	3.95414			Homeostatic	0	3.60645	0	0	0	0
																																		Homeostatic	0	0	0	0	4.49857	4.49857			Proinflammatory	1.41849	1.98262	0	1.41849	0	0
																																		Homeostatic	0	0	3.03223	5.29045	2.38616	5.69424			Homeostatic	0	2.41164	0.990302	0	0	0.990302
																																		Homeostatic	2.11745	0	0	4.39949	3.40916	4.56465			Homeostatic	0	2.98573	0	0	0	0
																																		Proinflammatory	2.9945	0	4.05917	4.65742	0	5.21726			Proinflammatory	0	2.29061	0	0	0	0
																																		Homeostatic	0	0	2.99902	0	0	4.56777			Homeostatic	0	1.97992	0	1.41612	0	0
																																		Homeostatic	0	0	3.63018	3.63018	0	3.63018			Homeostatic	0	2.74879	0	0	0	0
																																		Homeostatic	2.04945	0	3.33415	3.64283	2.88531	6.01664			Homeostatic	0	2.10375	0	2.94402	0	0
																																		Proinflammatory	2.24219	0	3.66004	5.29194	1.65	5.91678			Homeostatic	0.415529	1.72927	0	0.415529	0	0.708205
																																		Homeostatic	3.15205	0	3.93893	4.6223	2.50078	4.30065			Proinflammatory	0	1.48165	1.80834	4.51202	0.615213	2.05418
																																		Proinflammatory	2.75404	0	3.41483	4.64383	0	4.893			Homeostatic	0	2.3412	0	1.48521	0	0
																																		Proinflammatory	1.89554	0	1.89554	5.10611	0	4.05285			Proinflammatory	0.865294	0	1.63454	0	0	1.32213
																																		Homeostatic	0	0	2.62556	3.28184	0	4.86077			Homeostatic	0	0	1.62991	3.52127	0	0
																																		Homeostatic	2.49924	0	3.82194	3.54153	0	3.54153			Proinflammatory	0	0	0.962958	2.84458	0.59317	1.76786
																																		Proinflammatory	2.62378	0	4.29679	3.77565	0	5.53138			Homeostatic	0	3.11341	0	4.06607	0	0.78587
																																		Homeostatic	0	0	0	4.99469	0	4.08851			Homeostatic	0	2.1958	0	0	0	0.846385
																																		Homeostatic	0	0	0	3.61014	2.94368	4.69056			Proinflammatory	1.01085	2.1822	0	2.96287	0	0
																																		Proinflammatory	0	0	3.17318	3.45034	0	5.03406			Homeostatic	1.14581	0	0.728756	3.78192	0	0
																																		Homeostatic	0	0	4.23786	3.55905	0	4.45811			Homeostatic	0	0	0	2.3808	0	0
																																		Homeostatic	0	0	0	0	0	3.79076			Homeostatic	0	0.964312	1.44597	4.20067	0	1.23386
																																		Homeostatic	0	0	3.70194	0	0	4.78396			Homeostatic	0.68218	2.28276	1.59183	4.21237	1.08396	0
																																		Homeostatic	3.23203	0	0	4.80937	0	4.30397			Proinflammatory	0	0.850204	0	2.0413	0.850204	0.850204
																																		Homeostatic	0	0	2.53377	3.18643	0	4.40923			Homeostatic	0.936151	0	1.41106	3.25047	0.936151	1.97416
																																		Homeostatic	0	0	4.44582	0	0	4.0462			Homeostatic	0	1.26504	0	0	0	0
																																		Homeostatic	0	0	0	0	0	5.50196			Homeostatic	0	2.43142	1.69496	2.1295	0.909121	0
																																		Homeostatic	2.62734	0	0	3.28369	2.62734	3.67658			Homeostatic	0	1.35311	0	1.35311	0	0
																																		Homeostatic	0	0	0	3.92938	0	0			Homeostatic	0	0	1.36645	3.40831	0	2.11668
																																		Homeostatic	3.08543	0	0	0	0	3.75545			Homeostatic	0	0	1.64763	3.8382	0	0
																																		Homeostatic	0	0	3.45034	3.17318	2.15499	3.84517			Homeostatic	0	1.6863	2.28227	2.65313	1.16307	1.16307
																																		Homeostatic	0	0	3.60578	4.59994	0	3.60578			Homeostatic	0	1.32436	1.32436	2.48816	0	0.867051
																																		Homeostatic	0	0	3.90048	3.22736	2.57311	6.05145			Proinflammatory	1.30093	0	1.30093	2.45881	0	0.848595
																																		Homeostatic	0	0	0	4.03741	0	4.90253			Homeostatic	0.811695	0.811695	0.811695	2.84911	0	0.811695
																																		Homeostatic	0	0	0	0	0	5.1928			Homeostatic	0	1.77183	1.53928	2.66893	1.23571	0.79769
																																		Homeostatic	0	0	0	3.03883	3.70774	5.07546			Proinflammatory	0	1.63132	1.50926	1.83818	0.461993	0
																																		Homeostatic	0	0	0	3.87782	0	3.87782			Homeostatic	1.32243	0	1.72055	4.02626	0.65103	1.04205
																																		Homeostatic	3.52326	0	0	3.52326	0	5.7478			Homeostatic	0	2.93043	1.37522	2.75873	0	1.93325
																																		Proinflammatory	2.14228	0	3.98214	5.20099	2.77494	3.6531			Proinflammatory	0	1.197	0	2.07072	0.571013	1.96858
																																		Homeostatic	0	0	2.40704	2.40704	2.40704	5.49481			Homeostatic	0.398988	0.398988	0.904602	4.43502	0.904602	0.398988
																																		Proinflammatory	2.69159	0	4.42522	3.89474	3.56637	5.7815			Homeostatic	0	0	1.32781	2.0709	0	1.32781
																																		Homeostatic	0	0	0	4.61512	0	4.61512			Homeostatic	0	0	0.825579	0	0.825579	0
																																		Homeostatic	2.24559	0	2.88435	3.94499	3.27101	5.35729			Homeostatic	0	0	0.775043	1.73743	0	0
																																		Homeostatic	2.69738	0	0	4.03182	2.06944	4.88649			Homeostatic	0.814208	1.42153	0.814208	1.42153	0.487778	1.42153
																																		Homeostatic	0	0	0	3.13454	0	4.20371			Homeostatic	0	0	0	2.57507	0	0
																																		Homeostatic	3.07947	0	0	0	0	0			Proinflammatory	0	1.87363	0.866251	3.52846	0	0
																																		Homeostatic	0	0	2.90532	2.90532	0	4.80319			Homeostatic	0	1.57715	0	0.930766	0	0.569977
																																		Homeostatic	0	0	0	5.34912	2.64539	5.52022			Homeostatic	0	2.53057	1.35845	2.53057	0	2.26908
																																		Homeostatic	0	0	0	0	0	0			Homeostatic	0.465297	1.37686	0.781604	2.22946	1.51621	0.465297
																																		Homeostatic	0	0	2.20724	3.90285	2.20724	6.02495			Proinflammatory	0	0	0	0	0	1.81807
																																		Homeostatic	0	0	2.67382	3.33187	0	4.691			Homeostatic	0	1.6481	0	3.09038	0	1.25797
																																		Homeostatic	2.67382	0	2.94411	4.34993	1.70446	5.98359			Homeostatic	0	1.59603	0.837737	2.64698	0.837737	0
																																		Homeostatic	0	0	0	0	3.13454	4.88936			Proinflammatory	0	1.81247	1.27054	2.62568	0	1.27054
																																		Homeostatic	2.89236	0	2.89236	4.10471	2.25317	4.71611			Proinflammatory	0	0	1.42934	2.53727	0	1.42934
																																		Homeostatic	0	0	3.60143	2.9352	3.3228	4.59552			Proinflammatory	0.793421	1.23019	0	3.48077	0	1.53317
																																		Homeostatic	0	0	3.35159	4.31029	3.35159	3.35159			Proinflammatory	0	1.69532	0	1.84658	0.636407	1.02222
																																		Homeostatic	1.9101	0	4.75423	4.16342	1.9101	5.28131			Proinflammatory	0.625908	0.625908	0	1.49957	0.625908	1.28366
																																		Homeostatic	0	0	3.56071	3.77815	0	3.56071			Homeostatic	0	1.41968	0	0.943084	0	0
																																		Homeostatic	0	0	0	0	0	5.04243			Homeostatic	0	0	0.92729	3.10849	0.92729	0.92729
																																		Homeostatic	2.02082	0	2.02082	0	2.02082	5.31753			Proinflammatory	0	2.4978	0.749326	2.17578	0	0
																																		Homeostatic	0	0	0	0	0	3.64944			Homeostatic	0	1.00775	1.8275	2.8127	0	1.00775
																																		Homeostatic	0	0	4.67791	3.84293	0	5.12651			Homeostatic	0	0	1.07997	1.36529	0	2.0549
																																		Homeostatic	0	0	2.21266	4.87703	2.58098	4.50579			Homeostatic	0	2.62352	0.536626	3.88332	0.536626	0.536626
																																		Homeostatic	0	0	0	0	0	4.92852			Homeostatic	1.22754	0	0.79137	1.22754	0	0.79137
																																		Homeostatic	0	0	4.11778	4.26961	0	5.02426			Homeostatic	0	1.25384	0	0	0	0
																																		Homeostatic	2.787	0	4.12599	4.81103	2.15364	5.08103			Proinflammatory	0	0.877094	0.877094	2.08188	0	2.2432
																																		Homeostatic	0	0	2.72959	2.72959	3.38957	5.06634			Homeostatic	0	1.11331	0.800495	1.62704	0.597606	1.45186
																																		Homeostatic	0	0	3.94499	4.78117	0	2.88435			Proinflammatory	0	1.04851	1.04851	3.39208	0	0.655808
																																		Homeostatic	0	0	0	0	0	5.60312			Proinflammatory	0.517884	0	0.517884	0.857366	0	1.62351
																																		Homeostatic	0	0	3.76296	2.70973	0	3.36904			Homeostatic	0	1.4364	0	2.42105	0.495372	0
																																		Homeostatic	0	0	3.55244	2.88754	0	5.92394			Proinflammatory	0	1.16801	0.978958	3.18897	1.16801	1.46403
																																		Homeostatic	2.43223	0	0	3.75037	0	4.14797			Homeostatic	0.649192	0	0	2.22202	0	1.31961
																																		Homeostatic	3.03599	0	2.38975	3.92304	0	2.38975			Homeostatic	0	0.911829	0.556431	1.38071	0.556431	0.556431
																																		Homeostatic	2.612	0	0	4.62507	0	5.1068			Homeostatic	0	0	1.46625	3.62867	0	0
																																		Homeostatic	0	0	3.79855	4.08061	0	5.51453			Proinflammatory	0	1.16808	0	1.16808	0	1.16808
																																		Homeostatic	0	0	0	0	0	3.58028			Homeostatic	0	0.901056	1.68392	3.92622	0.901056	1.36721
																																		Homeostatic	2.14161	0	2.14161	3.43568	0	5.60386			Homeostatic	0	0.805346	0	1.24558	0	1.5502
																																		Homeostatic	0	0	2.90125	2.90125	0	3.78401			Homeostatic	0.382378	1.44935	1.33358	3.64444	0	2.23898
																																		Homeostatic	2.20941	0	3.50979	4.05651	0	5.39353			Homeostatic	0	1.72719	1.00588	3.95988	0	0.768349
																																		Homeostatic	1.96924	0	3.46029	5.00371	0	5.89921			Homeostatic	0	0	0	3.23339	1.62155	1.10871
																																		Homeostatic	0	0	0	0	0	4.78005			Homeostatic	0	0	0	2.26392	0	0
																																		Homeostatic	0	0	3.57465	2.53057	2.53057	5.2859			Proinflammatory	0	0	0.883997	3.74233	0	1.34576
																																		Homeostatic	0	0	3.73262	3.55508	0	3.73262			Homeostatic	0	1.2077	1.2077	3.09612	0	0
																																		Homeostatic	0	0	3.45453	5.1025	3.06475	5.88195			Homeostatic	0.509549	2.33249	0.845473	4.36629	0.509549	0
																																		Homeostatic	0	0	0	4.37103	0	0			Homeostatic	0.782119	1.51695	0	4.0386	0.782119	0
																																		Homeostatic	0	0	3.84293	4.02168	2.31574	3.34629			Homeostatic	0	1.34648	1.90028	4.81451	0	1.74742
																																		Homeostatic	0	0	0	3.69044	0	4.37103			Homeostatic	0	0.856936	0.856936	4.11642	0	1.47929
																																		Homeostatic	0	0	0	4.0601	0	5.83738			Proinflammatory	0.656432	0	1.3307	3.53819	0.656432	1.88212
																																		Homeostatic	0	0	3.76653	3.76653	2.24559	5.18383			Homeostatic	0	2.82821	1.60518	3.77139	0.508701	0.508701
																																		Homeostatic	2.05447	0	0	3.33971	0	5.21859			Homeostatic	0	1.45996	1.45996	3.03662	0	0.975651
																																		Proinflammatory	0	0	3.79288	4.41092	2.84891	5.02942			Homeostatic	0.584042	0	0.950323	0.950323	0	0.584042
																																		Proinflammatory	2.42609	0	4.42505	5.01437	2.42609	5.68686			Homeostatic	0	0.451923	0.998421	1.71751	0	1.6093
																																		Homeostatic	0	0	0	3.00538	3.00538	3.67345			Proinflammatory	1.05008	0	2.01524	3.89802	0.656969	2.33111
																																		Proinflammatory	1.62465	0	1.62465	5.75226	3.06261	4.30918			Homeostatic	0	0	1.16565	1.16565	0	0
																																		Proinflammatory	0	0	0	5.88945	0	3.96001			Homeostatic	0	1.38066	1.38066	3.64333	0	1.6986
																																		Homeostatic	0	0	0	3.81215	0	3.81215			Proinflammatory	0	1.01944	0.634362	3.34851	0.634362	1.01944
																																		Homeostatic	0	0	3.54697	4.2256	0	4.50962			Proinflammatory	0	2.29733	1.17461	4.34451	0	1.17461
																																		Homeostatic	0	0	0	0	0	5.08339			Homeostatic	0	0	0.633075	2.37186	0.633075	0
																																		Proinflammatory	2.98589	0	4.73466	4.05026	0	5.84931			Homeostatic	0	1.33819	1.55805	4.07953	0	1.55805
																																		Homeostatic	2.01573	0	2.01573	4.19059	2.01573	5.63752			Proinflammatory	0.760893	0	1.48627	1.60757	0.451135	1.48627
																																		Homeostatic	0	0	2.32902	2.97224	0	5.00586			Homeostatic	0.423366	1.99131	1.29074	3.56278	0.719879	1.29074
																																		Proinflammatory	0	0	0	6.23762	2.0909	3.37993			Homeostatic	0.74222	0	0	2.28287	0	0
																																		Homeostatic	0	0	3.10557	0	0	4.85928			Homeostatic	0	0	2.26624	2.26624	0	0
																																		Homeostatic	0	0	4.01135	3.6821	0	4.6954			Homeostatic	0	0	1.87882	3.53441	0	1.87882
																																		Homeostatic	0	0	2.97665	3.64399	0	4.32397			Homeostatic	0.629368	0	0	3.76279	0	1.50534
																																		Homeostatic	0	0	3.05538	3.33122	0	5.05044			Proinflammatory	0.438056	0.974211	0.741644	3.71668	0.438056	0.974211
																																		Homeostatic	0	0	0	5.21509	0	5.12032			Homeostatic	0.531891	1.50646	0.531891	0.877258	0	1.50646
																																		Homeostatic	0	0	3.02009	0	0	0			Homeostatic	0	2.01507	0.734069	3.83964	0	0
																																		Homeostatic	0	0	3.99339	4.49682	0	4.75661			Proinflammatory	0	0	1.13797	2.61905	0	1.13797
																																		Homeostatic	0	0	3.09142	3.36768	0	4.26307			Proinflammatory	0	2.2208	1.86817	3.86178	0	0.862516
																																		Homeostatic	0	0	3.28864	3.28864	0	4.86778			Proinflammatory	0.609526	0	0	1.25809	0.609526	1.79797
																																		Homeostatic	0	0	0	2.5221	2.5221	3.84629			Proinflammatory	0.533606	0	0.879684	3.86146	0.533606	0.879684
																																		Homeostatic	0	0	0	2.59807	0	4.14613			Homeostatic	1.07043	0.672084	0.672084	1.07043	0	0
																																		Homeostatic	0	0	0	3.40916	0	4.48548			Homeostatic	1.5308	0	0	1.5308	0	2.10946
																																		Homeostatic	0	0	0	0	0	0			Homeostatic	0	0	2.47001	4.43049	0	0
																																		Homeostatic	0	0	2.59234	2.59234	2.59234	4.60404			Homeostatic	0	1.41541	1.58877	3.51871	0	0.576358
																																		Homeostatic	0	0	2.79779	0	0	0			Homeostatic	0	0	0.944043	0	0	0
																																		Homeostatic	2.81091	0	3.69044	4.77227	0	5.19677			Proinflammatory	0	0	0	3.2599	0	0
																																		Homeostatic	0	0	2.77282	2.14029	0	2.77282			Proinflammatory	0	0	0.756966	1.70968	0.44846	2.05294
																																		Homeostatic	1.69641	0	2.93478	3.99732	0	5.26029			Homeostatic	0	0	1.79694	3.26408	1.10276	0
																																		Homeostatic	0	0	2.64054	3.29738	0	4.65555			Proinflammatory	0	2.02153	0	0.969818	0	1.45277
																																		Homeostatic	0	0	0	0	0	5.35867			Homeostatic	0	0.771775	1.20213	2.53655	0	0.771775
																																		Homeostatic	0	0	0	0	0	0			Proinflammatory	0	1.53627	0.899712	4.15469	0	1.68207
																																		Homeostatic	0	0	0	0	0	4.74026			Homeostatic	0.51313	1.47076	1.10245	0.51313	0.850588	0
																																		Homeostatic	0	0	2.58664	4.46585	0	5.34637			Proinflammatory	0	0	0	0	0	0
																																		Homeostatic	2.19794	0	3.49728	2.83397	0	0			Homeostatic	0.421789	0.717534	0.945484	1.91273	0	1.64818
																																		Homeostatic	0	0	0	3.01179	0	4.58107			Homeostatic	0	2.07694	0	3.1891	0	0
																																		Homeostatic	0	0	0	4.13578	0	4.35572			Homeostatic	0	0	0.885124	0	0.537453	1.14261
																																		Proinflammatory	3.00492	0	3.78794	3.98449	2.73362	5.91433			Homeostatic	0	2.06683	1.19389	3.0413	0.569077	0
																																		Homeostatic	0	0	3.03505	4.78592	0	5.47489			Proinflammatory	1.43647	0	2.00305	4.38299	1.14333	2.5459
																																		Proinflammatory	0	0	5.45587	4.91243	0	6.58607			Homeostatic	0	0	0	2.54263	0	1.9252
																																		Homeostatic	0	0	3.84405	2.52	0	3.84405			Proinflammatory	0	0.704642	0.704642	0	0	0
																																		Homeostatic	0	0	2.67886	3.06118	0	5.13936			Homeostatic	0	0	0.777196	1.37078	0	1.20918
																																		Proinflammatory	2.95742	0	2.95742	0	2.95742	3.62424			Homeostatic	0	0	1.69918	3.29298	0	1.52073
																																		Homeostatic	2.49514	0	3.81758	4.03632	0	5.12308			Proinflammatory	0	1.6403	1.1244	4.02671	0	1.6403
																																		Homeostatic	3.02879	0	4.93235	2.02252	0	5.18206			Homeostatic	0	1.61406	1.22786	3.47756	0	0.95907
																																		Homeostatic	0	0	0	3.71357	0	5.4848			Proinflammatory	0	1.26895	0	1.48376	0	1.48376
																																		Proinflammatory	2.36959	0	3.90127	3.96454	3.2902	6.17882			Homeostatic	0	0	0.760074	3.88802	1.18689	0.760074
																																		Homeostatic	0	0	3.67533	0	0	3.95665			Proinflammatory	0.557705	0.557705	0.913614	4.01649	0.913614	0.913614
																																		Homeostatic	0	0	3.45256	3.0628	0	5.41726			Homeostatic	0	1.1593	0	0	0	0.899539
																																		Homeostatic	3.20895	0	0	5.11961	0	0			Homeostatic	0	0	1.60784	1.9442	0.692149	0.692149
																																		Homeostatic	0	0	2.67886	0	0	0			Proinflammatory	0	1.45996	0	2.39035	1.45996	1.45996
																																		Homeostatic	0	0	3.2605	3.6531	3.2605	5.36613			Homeostatic	0	0.498903	0	0.498903	0	1.2775
																																		Homeostatic	0	0	0	0	0	4.42821			Homeostatic	0	1.22361	1.4349	0.58768	0	1.22361
																																		Homeostatic	0	0	3.55988	4.10723	0	5.4811			Proinflammatory	0	0	0	2.6035	0	0.811417
																																		Homeostatic	0	0	0	0	0	5.58465			Homeostatic	0	0.827278	0	0.827278	0	0.496854
																																		Homeostatic	0	0	0	4.26515	0	3.58595			Homeostatic	0	1.01701	0	0	0	1.01701
																																		Homeostatic	0	0	3.6772	4.67258	0	4.75881			Homeostatic	0	1.77602	1.08604	3.02651	0.683732	0.683732
																																		Proinflammatory	2.74037	0	3.12409	5.03157	2.74037	5.79023			Proinflammatory	0.890551	0	0.541298	2.58098	0.541298	1.52414
																																		Homeostatic	0	0	3.26413	3.26413	2.6085	0			Homeostatic	0	0	1.44615	1.44615	0	2.01404
																																		Homeostatic	2.425	0	4.14017	3.65777	2.89979	4.61103			Homeostatic	0	0	0	1.1413	0	1.66045
																																		Homeostatic	2.36492	0	3.39885	3.67814	2.36492	5.44862			Homeostatic	0	0	0	0	0	1.28153
																																		Homeostatic	2.33069	0	2.33069	3.36229	3.36229	4.94361			Proinflammatory	0	2.02214	1.1584	4.57608	1.1584	0
																																		Homeostatic	0	0	0	2.55212	2.55212	4.42891			Homeostatic	0	2.48702	1.32344	3.01034	0	3.5286
																																		Homeostatic	3.52432	0	2.48298	3.52432	0	2.48298			Homeostatic	0	2.22398	2.22398	2.22398	0	0
																																		Proinflammatory	2.17341	0	3.86554	3.19313	3.19313	4.70079			Homeostatic	0	2.30251	1.02957	2.10406	1.52599	1.02957
																																		Homeostatic	2.07673	0	3.75818	5.73026	0	4.43959			Homeostatic	0	1.77944	0.599433	0.971601	0	0
																																		Homeostatic	0	0	0	2.97136	2.97136	4.31848			Homeostatic	0	0.441694	1.1698	4.5981	0.980586	0.441694
																																		Homeostatic	0	0	3.03035	4.37975	0	5.42759			Homeostatic	0.79964	1.77478	1.77478	3.02509	0.79964	1.23822
																																		Homeostatic	0	0	2.56532	2.56532	0	2.56532			Homeostatic	0	2.34379	1.74227	2.71674	0	0
																																		Homeostatic	0	0	3.61365	3.94239	0	4.75809			Homeostatic	0	0	0	4.26651	0	1.14086
																																		Homeostatic	3.33057	0	3.33057	6.00466	3.33057	4.40504			Homeostatic	0	1.79619	1.61369	0	0.695808	1.61369
																																		Homeostatic	0	0	0	0	0	5.06955			Proinflammatory	0.474357	1.23195	1.53512	1.86607	0	1.39498
																																		Homeostatic	0	0	2.50232	4.62396	2.50232	5.85373			Homeostatic	0	0	2.31987	1.40072	0	1.96237
																																		Homeostatic	0	0	0	0	0	5.30901			Homeostatic	0.850664	0	0	3.3259	0	0
																																		Homeostatic	0	0	0	4.40238	0	5.08939			Proinflammatory	0	1.50037	1.12817	1.33149	0.528667	0.87269
																																		Homeostatic	0	0	4.27616	3.87762	0	3.74705			Homeostatic	0	0.886799	1.51916	0.886799	0	1.66431
																																		Homeostatic	0	0	4.1823	5.02083	0	4.1823			Proinflammatory	0	0.840949	0	2.18733	0	1.83646
																																		Homeostatic	0	0	0	0	0	4.48548			Homeostatic	0	1.71803	0	4.00951	0.566593	1.1899
																																		Homeostatic	0	0	2.83171	0	0	3.49496			Proinflammatory	0.559755	0.916486	0.916486	4.21614	0	1.70501
																																		Homeostatic	1.9924	0	4.25794	4.84939	2.61493	4.34377			Proinflammatory	0	0	1.94574	2.56476	0	1.94574
																																		Homeostatic	0	0	1.71484	4.98897	2.31368	4.98897			Homeostatic	0	0	1.54559	2.75766	0	1.04569
																																		Homeostatic	0	0	3.55739	2.89236	0	5.23853			Homeostatic	0	0	0	0	0.705782	0.705782
																																		Homeostatic	0	0	0	0	2.61787	3.66662			Homeostatic	0	0	0	3.12909	1.68095	0
																																		Proinflammatory	2.74513	0	3.62211	4.56104	2.95534	5.94901			Proinflammatory	0.895792	1.3606	2.53324	4.57112	1.9165	0.895792
																																		Proinflammatory	0	0	3.88713	5.66165	2.45236	4.51342			Homeostatic	0	0.966476	0	0.595717	0	0.966476
																																		Homeostatic	0	0	3.66415	0	0	4.89844			Proinflammatory	0	1.56005	0.662565	1.8929	0.662565	0.662565
																																		Homeostatic	0	0	0	3.66322	0	4.4598			Homeostatic	0.834773	2.64212	0	0	0	0
																																		Homeostatic	3.16445	0	0	4.2345	0	4.2345			Homeostatic	0	0	0	0.808922	0	0
																																		Homeostatic	3.03129	0	0	4.0972	0	5.28947			Homeostatic	0	1.4371	0.588962	0.588962	0.588962	1.22564
																																		Homeostatic	2.36755	0	3.01271	0	2.36755	4.91557			Homeostatic	0.759892	1.18665	1.18665	3.59125	0.759892	1.18665
																																		Homeostatic	3.79642	0	2.74173	4.76312	0	4.47828			Homeostatic	1.14757	0	0	3.01332	0	0
																																		Homeostatic	0	0	2.63092	3.68034	0	3.9617			Homeostatic	1.63908	1.24997	1.63908	3.80654	0	1.24997
																																		Homeostatic	0	0	2.60733	4.73677	0	5.02226			Homeostatic	0	1.94677	0	1.61024	0	0
																																		Homeostatic	2.6222	0	3.27835	3.95247	2.25241	6.27836			Proinflammatory	0	0	0.887976	1.79271	0	1.35077
																																		Homeostatic	3.39513	0	0	4.07136	0	3.39513			Homeostatic	0	0.527355	0.870828	0	0	0.527355
																																		Homeostatic	2.61552	0	2.61552	3.27141	2.61552	5.18425			Homeostatic	0	0.801939	1.54534	3.66678	0	0
																																		Homeostatic	0	0	2.37547	3.02102	2.37547	4.68506			Homeostatic	0	2.54777	0	3.2926	0	1.21066
																																		Homeostatic	0	0	0	3.88869	0	4.85664			Proinflammatory	1.58319	1.27545	0	0.82862	0	1.27545
																																		Homeostatic	0	0	3.87704	4.78083	0	4.55978			Proinflammatory	0.930534	1.40407	0.56981	2.52724	0.56981	0.930534
																																		Homeostatic	2.86932	0	3.92938	4.95803	0	4.95803			Proinflammatory	0	0	0.910362	2.29368	0	1.69665
																																		Homeostatic	0	0	3.62211	2.11424	0	4.08205			Homeostatic	0	0	1.45001	3.17146	0	1.45001
																																		Homeostatic	0	0	0	0	0	3.89811			Proinflammatory	0	0	1.21565	0	0	1.21565
																																		Homeostatic	2.73767	0	3.12132	3.39792	0	5.202			Homeostatic	0	1.14072	1.14072	2.25298	0	1.65976
																																		Homeostatic	0	0	0	3.87473	0	5.24533			Homeostatic	0	0.716006	0	2.75031	0	0
																																		Homeostatic	0	0	0	0	3.43787	0			Homeostatic	1.50794	0	0	2.08378	0	1.50794
																																		Homeostatic	0	0	3.20895	3.60085	0	4.6811			Proinflammatory	0.567088	0.926737	1.1907	5.20743	0	1.1907
																																		Homeostatic	2.09902	0	2.72892	4.06501	3.11239	5.34036			Homeostatic	0	1.00902	0	1.00902	0	1.28492
																																		Homeostatic	0	0	3.75179	4.43313	2.87011	5.70545			Homeostatic	0	0	0	0	0	1.21866
																																		Homeostatic	3.00965	0	3.28492	3.67783	0	4.75945			Proinflammatory	0	0	1.67588	3.2981	0.482736	1.55245
																																		Homeostatic	2.83825	0	3.11119	3.11119	3.32538	5.51201			Homeostatic	0	0.761227	0	1.18839	0	0
																																		Homeostatic	0	0	3.54261	5.12863	0	3.54261			Homeostatic	0	2.41041	1.17958	3.37289	0	1.70584
																																		Homeostatic	0	0	4.16342	5.35645	0	3.7657			Homeostatic	0	1.88884	1.88884	2.24257	0	1.33654
																																		Homeostatic	2.47797	0	3.12825	4.01792	2.47797	5.10446			Proinflammatory	0	2.5947	0.975445	2.81525	0.975445	0
																																		Homeostatic	0	0	0	3.19089	3.19089	5.35086			Proinflammatory	0	0	1.48525	1.90113	0.760195	2.05824
																																		Homeostatic	2.18383	0	3.87704	4.71244	2.18383	5.65139			Homeostatic	0	0.798764	1.23709	2.12067	0.798764	0.798764
																																		Homeostatic	0	0	0	2.44945	0	4.45034			Proinflammatory	0	0.664162	1.3425	4.11648	0	2.1451
																																		Proinflammatory	2.06043	0	4.24123	5.10827	0	5.98711			Homeostatic	0	1.68804	0	0.550897	0.904063	0.904063
																																		Homeostatic	0	0	0	4.57725	2.36318	4.22497			Homeostatic	0.617448	1.27048	0.996351	3.95607	0	0.996351
																																		Proinflammatory	3.36095	0	4.58861	3.36095	0	5.03689			Homeostatic	1.6055	0.844489	1.29571	3.67571	0	1.29571
																																		Homeostatic	0	0	0	0	3.60317	5.88093			Homeostatic	0.819426	2.70546	0	0	0	1.26367
																																		Homeostatic	0	0	3.2605	0	0	5.01977			Homeostatic	0	0	1.91997	1.36363	0	1.91997
																																		Homeostatic	1.85078	0	2.46212	4.73322	1.85078	3.78233			Proinflammatory	0	1.57045	0	2.15381	0	0
																																		Homeostatic	0	0	0	4.91262	0	5.74469			Proinflammatory	1.05408	1.55576	1.05408	4.95018	0.659935	1.55576
																																		Homeostatic	2.35537	0	3.38865	4.34816	0	5.75538			Homeostatic	0.760802	1.48613	1.18784	3.68285	0.760802	2.05923
																																		Proinflammatory	3.10151	0	0	5.36277	3.77191	5.14079			Proinflammatory	0	0	0.799471	3.26192	0	0
																																		Homeostatic	0	0	3.02941	0	0	3.91627			Proinflammatory	0	0	1.87881	3.93008	0	1.46497
																																		Homeostatic	0	0	0	0	0	5.50782			Homeostatic	0	0	0.580451	0.580451	0	0
																																		Homeostatic	0	0	0	4.0842	0	6.44371			Proinflammatory	0.47169	1.65229	0.790909	4.22687	0.47169	0.47169
																																		Homeostatic	3.23906	0	0	6.29197	3.91242	4.81664			Homeostatic	0	1.67129	0.891866	1.67129	0	0.891866
																																		Proinflammatory	2.92722	0	3.81086	5.29757	2.65723	4.27253			Proinflammatory	0.441615	0.980447	1.32869	4.63628	0.441615	1.32869
																																		Homeostatic	0	0	2.91848	4.26342	0	4.81699			Homeostatic	1.22997	0	1.89451	4.53262	0	0.96091
																																		Proinflammatory	2.62973	0	4.27368	4.91365	2.0062	5.97517			Proinflammatory	0	0	0	3.22983	0.551364	1.16529
																																		Homeostatic	0	0	0	3.03883	0	5.55856			Proinflammatory	0	1.66343	0.388836	1.46484	0.668099	1.46484
																																		Homeostatic	2.3658	0	2.3658	3.01087	0	5.31666			Homeostatic	0	0	1.04485	3.72679	0	1.04485
																																		Homeostatic	0	0	3.70194	5.47292	0	5.47292			Proinflammatory	0.765939	0	0	2.61456	0	1.19454
																																		Homeostatic	2.04739	0	2.04739	3.87605	2.04739	4.00699			Proinflammatory	0	1.28694	1.68073	3.50658	0.62802	0.62802
																																		Proinflammatory	1.78636	0	4.32434	4.25629	1.78636	5.27167			Homeostatic	0	1.15695	0.897511	2.74309	0	0.897511
																																		Homeostatic	0	0	3.26292	3.26292	2.23807	4.9053			Proinflammatory	0.458907	0.772276	1.6246	3.03494	0.458907	1.50276
																																		Homeostatic	0	0	2.90125	5.2479	2.2616	5.2479			Proinflammatory	0	1.37126	0.904281	4.16226	0.551052	1.16479
																																		Proinflammatory	2.69074	0	4.17641	3.4985	2.31863	5.84228			Proinflammatory	1.7951	0	1.7951	3.58742	0	2.40154
																																		Homeostatic	0	0	0	4.39219	2.5179	3.1699			Proinflammatory	0	0	0	2.90315	0	0
																																		Homeostatic	0	0	3.18421	4.53895	3.18421	5.34393			Proinflammatory	0	2.02699	0.741241	0.437784	0.437784	0
																																		Homeostatic	0	0	3.66045	2.9927	0	2.9927			Homeostatic	0	0	0	1.6975	0	1.6975
																																		Homeostatic	0	0	2.68139	0	0	4.01497			Homeostatic	0.729256	1.43998	0	3.98161	0	1.6666
																																		Proinflammatory	0	0	3.61805	5.50447	2.30918	5.30059			Homeostatic	0	0	0.742076	1.45882	0.438349	0.742076
																																		Homeostatic	0	0	0	3.22041	0	3.89339			Homeostatic	0	1.16982	2.03656	3.95301	0	1.93495
																																		Homeostatic	2.36056	0	3.67345	3.3942	3.3942	5.66611			Homeostatic	0	0.875784	1.3354	3.65895	0	0
																																		Homeostatic	0	0	3.51373	4.01257	2.84993	5.16321			Proinflammatory	0.765785	1.91005	1.49336	0.765785	1.00284	1.82101
																																		Homeostatic	0	0	3.93674	4.77283	0	5.02226			Homeostatic	0	0	0	0	0	0
																																		Homeostatic	2.08348	0	3.7657	4.44721	0	4.79206			Proinflammatory	1.19512	0	1.40412	4.27186	0.93058	2.64304
																																		Homeostatic	3.50195	0	3.22427	4.04857	2.20222	5.93785			Homeostatic	0	0.837812	0	1.28719	0	0
																																		Homeostatic	0	0	0	0	0	4.60527			Homeostatic	0	0	1.05426	0.484452	0.809405	1.97863
																																		Homeostatic	0	0	2.86541	4.82969	2.22766	4.76127			Proinflammatory	0.668261	1.34873	1.74993	5.32047	0.668261	0.668261
																																		Homeostatic	2.9268	0	0	2.9268	0	5.07524			Homeostatic	1.61943	1.10695	1.61943	3.53847	0	2.20832
																																		Homeostatic	2.87799	0	2.23957	3.54261	2.23957	5.84343			Proinflammatory	1.02841	0	0.640965	4.48902	1.02841	2.30089
																																		Homeostatic	0	0	0	3.23437	0	4.59068			Proinflammatory	0.861804	2.35821	0	3.18826	0	0.861804
																																		Homeostatic	2.64175	0	3.97314	3.29863	0	4.77356			Homeostatic	0	0.947462	0	2.42166	0.947462	1.59896
																																		Proinflammatory	2.59405	0	4.23572	3.92268	0	6.24403			Proinflammatory	1.5622	1.95032	0.561821	4.20975	0.919377	1.8369
																																		Homeostatic	0	0	3.54588	5.46675	4.2245	5.71713			Homeostatic	1.17997	1.47737	0	0	0.754779	0
																																		Homeostatic	0	0	3.12686	3.12686	0	5.35543			Homeostatic	0	0	1.18452	3.78676	1.18452	1.18452
																																		Proinflammatory	1.75284	0	3.21306	2.35537	1.75284	6.43935			Homeostatic	0	2.13003	0	2.29234	0	1.37777
																																		Homeostatic	0	0	3.41768	0	0	6.78667			Homeostatic	0	0	1.47149	3.05089	0	0
																																		Homeostatic	0	0	0	2.71762	0	4.05312			Proinflammatory	0.597956	0.969564	0.597956	2.75564	0	2.30282
																																		Homeostatic	0	0	3.42484	4.3214	0	4.3214			Homeostatic	0	0	0	1.64796	0	0
																																		Homeostatic	0	0	0	3.37856	0	4.73895			Proinflammatory	0.497333	1.81721	0.827966	4.69362	0.827966	1.44023
																																		Homeostatic	0	0	3.81867	3.14724	0	4.90253			Homeostatic	0	0	0	1.84381	0	0
																																		Homeostatic	0	0	3.26292	3.93674	0	4.84125			Proinflammatory	1.31144	0	0	2.21206	0	0
																																		Proinflammatory	1.84943	0	3.99934	4.77775	3.11017	5.7757			Homeostatic	0	2.1736	1.88163	3.60035	0	0
																																		Homeostatic	0	0	0	3.03317	3.70194	4.78396			Proinflammatory	0	1.67012	0	3.56961	0	0.891017
																																		Homeostatic	3.58255	0	2.91683	4.66245	0	4.48201			Proinflammatory	0.511895	0.848825	1.10039	2.61743	0.848825	2.1996
																																		Homeostatic	0	0	0	0	0	5.37553			Homeostatic	0	0	1.10492	1.95401	0	2.20562
																																		Proinflammatory	1.92946	0	4.27151	5.212	3.07271	6.09893			Homeostatic	0.72418	1.43249	1.43249	3.4932	1.43249	1.65864
																																		Homeostatic	0	0	0	3.22272	0	3.89575			Homeostatic	0	0	0.989983	2.67618	0	0
																																		Proinflammatory	0	0	4.78239	5.93977	0	5.73274			Homeostatic	1.3682	1.9252	0	2.28083	0	0
																																		Homeostatic	0	0	2.471	4.59014	0	3.79182			Homeostatic	0	1.09768	1.79059	3.525	0	0
																																		Proinflammatory	1.98316	0	3.47594	5.27421	0	6.1413			Homeostatic	0	2.06844	0	1.72425	0	1.19518
																																		Homeostatic	0	0	0	3.81649	0	3.81649			Homeostatic	0	1.48976	0	3.30846	0	0.7633
																																		Proinflammatory	1.72198	0	4.71218	2.69373	2.69373	6.04925			Proinflammatory	0	2.30187	1.94522	3.09028	0	1.38569
																																		Homeostatic	0	0	0	4.00039	0	0			Homeostatic	0	0	0.724728	0.724728	0.724728	0
																																		Homeostatic	0	0	3.91181	4.31059	2.96378	4.76516			Homeostatic	0	2.30572	1.18107	1.18107	0	1.18107
																																		Homeostatic	0	0	3.78233	5.26854	0	3.1117			Proinflammatory	0	0	1.10465	4.35273	0	1.61668
																																		Homeostatic	0	0	2.83472	0	0	2.83472			Proinflammatory	0	0	0	0	0	1.63288
																																		Homeostatic	0	0	0	3.70968	0	0			Homeostatic	0	2.13734	1.11158	4.438	0.518625	0.518625
																																		Homeostatic	0	0	0	0	0	4.37722			Proinflammatory	1.11874	1.11874	1.63355	2.97293	0	3.46308
																																		Homeostatic	2.50852	0	2.50852	3.55134	2.50852	5.26203			Homeostatic	0	0	0	3.04325	0	0.979997
																																		Homeostatic	0	0	3.18495	3.85719	2.79996	5.04626			Homeostatic	0	0.776562	1.20835	3.6824	0	0
																																		Homeostatic	0	0	3.44371	0	0	5.02726			Homeostatic	1.01836	0	1.01836	3.17774	1.01836	0
																																		Homeostatic	2.60617	0	3.26171	5.5778	0	4.15474			Homeostatic	0	1.14184	0.725744	1.14184	0	0.427314
																																		Homeostatic	0	0	2.43507	4.55124	0	5.12198			Homeostatic	0.631216	0	1.2919	1.96841	0	1.6863
																																		Homeostatic	0	0	4.36389	2.86906	2.86906	4.0325			Proinflammatory	0	0.663728	0.663728	1.21047	0	0.385949
																																		Homeostatic	0	0	0	2.33912	0	4.55093			Homeostatic	0	0.573571	0.935774	2.40421	0.573571	0.935774
																																		Homeostatic	0	0	0	2.95224	0	4.69951			Homeostatic	1.44603	0	0.594186	3.38115	0.594186	0
																																		Homeostatic	0	0	1.96818	4.66041	1.96818	6.25044			Proinflammatory	0	0	2.05459	2.21532	0	0.858971
																																		Homeostatic	3.08742	0	3.08742	4.15515	0	5.78465			Homeostatic	0	1.56101	0	2.77599	0	0
																																		Homeostatic	2.73767	0	3.79217	3.79217	0	3.79217			Homeostatic	0	0	1.22135	1.22135	0	1.22135
																																		Proinflammatory	0	0	3.70451	4.46436	0	5.11274			Homeostatic	0	1.03821	0.795749	1.65944	0	0.795749
																																		Homeostatic	2.33996	0	2.98375	4.33135	0	4.64621			Homeostatic	0	0	0	1.38099	0	0.689616
																																		Homeostatic	0	0	0	3.09544	3.09544	5.19476			Homeostatic	0	0.996539	0.996539	0.617586	0	0.824907
																																		Homeostatic	3.02754	0	3.69617	3.69617	0	4.37683			Homeostatic	0	1.49506	0	3.22753	0	1.82284
																																		Homeostatic	0	0	0	2.46605	0	5.09153			Proinflammatory	0	0	0.591292	1.22934	0.591292	1.89375
																																		Homeostatic	0	0	0	4.61141	2.59922	5.52172			Homeostatic	0	0.946351	0.946351	2.48774	0	0
																																		Homeostatic	0	0	2.05923	4.70446	2.68648	2.68648			Homeostatic	0.993611	1.80877	0	4.61865	0	0.993611
																																		Homeostatic	2.32985	0	0	0	0	4.80069			Proinflammatory	0	2.33605	1.73522	0.773594	1.50466	0.773594
																																		Homeostatic	0	0	0	4.90919	0	4.5074			Homeostatic	0	0	0	1.71552	0.648103	0.648103
[truncated: 17,951 more rows]

## Sheet: Figure 5
Figure 5b						Figure 5c						Figure 5d
	IBA1+ cells						GFAP+ cells						TSPO+ cells
	10 weeks		28 weeks				10 weeks		28 weeks				10 weeks		28 weeks
	WT	APPNL-G-F	WT	APPNL-G-F			WT	APPNL-G-F	WT	APPNL-G-F			WT	APPNL-G-F	WT	APPNL-G-F
	154	133	117	186			218	186	101	213			197	144	133	218
	160	160	165	218			160	144	208	133			186	229	192	282
	133	122	106	202			213	181	197	186			192	181	106	287
	186	176	117	138			149	165	176	186			149	165	106	224
	122	170	138	213			229	181	122	186			122	208	106	277
	138	144					154	213					138	192
N-value	6	6	5	5		N-value	6	6	5	5		N-value	6	6	5	5
Mean	148.83	150.83	128.6	191.4		Mean	187.17	178.33	160.8	180.8		Mean	164	186.5	128.6	257.6
SD	22.89	21.36	23.42	32.28		SD	36.5	22.94	47.04	29.17		SD	31.69	30.32	37.32	33.66
SE	9.35	8.72	10.47	14.43		SE	14.9	9.37	21.04	13.04		SE	12.94	12.38	16.69	15.06
Figure 5e						Figure 5f						Figure 5g
	TSPO+IBA1+ cells						TSPO+GFAP+ cells						TSPO+ um2 / cell
	10 weeks		28 weeks				10 weeks		28 weeks				Microglia		Astrocytes
	WT	APPNL-G-F	WT	APPNL-G-F			WT	APPNL-G-F	WT	APPNL-G-F			WT	APPNL-G-F	WT	APPNL-G-F
	75	53	64	128			96	90	32	85			5.81	18.16	3.42	3.88
	112	101	75	186			43	48	80	80			4.03	17.67	3.1	2.23
	64	59	43	170			85	64	32	106			2.42	16.69	4.96	2.93
	64	69	48	106			37	64	48	96			8.85	22.78	6.6	8.21
	27	64	59	186			43	53	37	80			8.43	21.17	3.88	2.86
	37	64					64	53				N-value	5	5	5	5
N-value	6	6	5	5		N-value	6	6	5	5		Mean	5.91	19.3	4.39	4.02
Mean	63.17	68.33	57.8	155.2		Mean	61.33	62	45.8	89.4		SD	2.77	2.57	1.42	2.42
SD	30.06	16.9	12.76	36.32		SD	24.63	15.17	20.2	11.35		SE	1.24	1.15	0.64	1.08
SE	12.27	6.9	5.7	16.24		SE	10.06	6.19	9.04	5.08
Figure 5i						Figure 5j						Figure 5k
	IBA1+ cells						GFAP+ cells						TSPO+ cells
	8 weeks		20 weeks				8 weeks		20 weeks				8 weeks		20 weeks
	WT	TAUP301S	WT	TAUP301S			WT	TAUP301S	WT	TAUP301S			WT	TAUP301S	WT	TAUP301S
	149	192	165	181			176	181	160	154			101	80	96	117
	218	165	170	165			218	192	128	202			90	43	90	176
	165	144	170	160			192	160	170	165			27	75	85	69
	138	117	96	96			181	224	138	165			101	165	80	128
		106		144				176		192				138		160
N-value	4	5	4	5		N-value	4	5	4	5		N-value	4	5	4	5
Mean	167.5	144.8	150.25	149.2		Mean	191.75	186.6	149	175.6		Mean	79.75	100.2	87.75	130
SD	35.44	35.05	36.24	32.54		SD	18.73	23.87	19.36	20.35		SD	35.55	49.86	6.85	41.56
SE	17.72	15.68	18.12	14.55		SE	9.37	10.68	9.68	9.1		SE	17.77	22.3	3.42	18.59
Figure 5l						Figure 5m						Figure 5n
	TSPO+IBA1+ cells						TSPO+GFAP+ cells						TSPO+ um2 / cell
	8 weeks		20 weeks				8 weeks		20 weeks				Microglia		Astrocytes
	WT	TAUP301S	WT	TAUP301S			WT	TAUP301S	WT	TAUP301S			WT	TAUP301S	WT	TAUP301S
	43	37	32	59			37	37	37	59			4.06	8.37	5.47	2.88
	16	27	53	69			43	16	11	80			3.17	10.05	2.46	3.59
	11	16	21	32			11	32	43	37			4.86	5.02	3.67	2.85
	43	80	37	69			32	69	27	37			3.03	7.42	1.61	1.74
		85		122				11		37		N-value	4	4	4	4
N-value	4	5	4	5		N-value	4	5	4	5		Mean	3.78	7.72	3.3	2.77
Mean	28.25	49	35.75	70.2		Mean	30.75	33	29.5	50		SD	0.85	2.1	1.67	0.76
SD	17.15	31.52	13.3	32.68		SD	13.91	22.84	13.99	19.29		SE	0.43	1.05	0.84	0.38
SE	8.58	14.1	6.65	14.61		SE	6.96	10.21	6.99	8.63

## Sheet: Figure 6
Figure 6b				Figure 6c				Figure 6d				Figure 6e
	IBA1+ cells				HLA-DR+ Cells				GFAP+ cells				TSPO+ cells
	CON	ALS			CON	ALS			CON	ALS			CON	ALS
	42.87	172.97			104.22	174.45			223.23	533.69			117	398
	130.1	235.06			164.1	212.88			280.89	632			205	389
	53.22	353.33			149.31	232.1			230.62	449.42			111	436
	108.66	261.67			108.66	172.97			414.68	610.56			185	393
	110.88	186.27			124.18	141.92			363.68	583.21			177	278
	53.22	337.07			133.05	197.36			261.67	547.73			153	422
	37.7	362.2			108.66	314.89			257.23	459.77			135	434
	68	276.45			102.01	245.41			274.97	651.96			131	462
	125.66	224.71			69.48	242.45			308.98	616.48			180	412
	76.87	290.5			99.05	272.76			359.24	563.25			178	415
		178.88				236.54				493.77				342
N-value	10	11		N-value	10	11		N-value	10	11		N-value	10	11
Mean	80.72	261.74		Mean	116.27	222.16		Mean	297.52	558.35		Mean	157.2	398.27
SD	35.15	69.08		SD	27.23	49.25		SD	63.01	68.85		SD	32.23	50.54
SE	11.12	20.83		SE	8.61	14.85		SE	19.93	20.76		SE	10.19	15.24
Figure 6f				Figure 6g				Figure 6h				Figure 6i
	TSPO+IBA1+ cells				TSPO+HLA-DR+ cells				TSPO+GFAP+ cells				TSPO+ um2 / cell
	CON	ALS			CON	ALS			CON	ALS			Microglia		Astrocytes
	26.61	121.23			21	68			109.4	430.2			CON	ALS	CON	ALS
	99.05	155.23			43	72			153.75	399.16			25.9721	16.009	26.2952	22.6107
	42.87	276.45			33	95			102.01	294.19			19.1566	18.513	24.202	21.8358
	99.79	186.27			9	54			199.58	403.59			15.5371	19.9221	30.1693	23.8613
	76.87	157.45			37	57			162.62	297.15			15.532	21.62	26.1885	32.6864
	13.31	215.1			18	71			150.79	372.55			19.5589	23.1569	29.8989	27.6685
	19.96	248.36			19	92			141.92	323.76		N-value	5	5	5	5
	36.96	181.84			24	69			133.05	397.68		Mean	19.15	19.84	27.35	25.73
	60.61	156.71			21	79			153.75	427.25		SD	4.27	2.77	2.59	4.49
	60.61	181.84			20	104			189.23	423.55		SE	1.91	1.24	1.16	2.01
		147.84				60				329.67
N-value	10	11		N-value	10	11		N-value	10	11
Mean	53.66	184.39		Mean	24.5	74.64		Mean	149.61	372.61
SD	31.12	46.04		SD	10.16	16.26		SD	30.71	52.21
SE	9.84	13.88		SE	3.21	4.9		SE	9.71	15.74
Figure 6k						Figure 6l						Figure 6m
	IBA1+ cells						GFAP+ cells						TSPO+ cells
	10 weeks		16 weeks				10 weeks		16 weeks				10 weeks		16 weeks
	WT	SOD1G93A	WT	SOD1G93A			WT	SOD1G93A	WT	SOD1G93A			WT	SOD1G93A	WT	SOD1G93A
	178.29	207.56	50.56	204.9			204.9	255.46	196.92	250.14			218.21	340.61	204.9	306.02
	101.12	143.7	61.2	151.68			170.31	271.43	236.83	263.44			45.24	388.51	141.04	130.39
	162.32	63.86	87.81	162.32			154.34	246.15	162.32	239.49			154.34	403.15	210.22	231.51
	106.44	111.76	154.34	180.95			220.87	236.83	111.76	252.8			172.97	303.36	282.07	191.6
	266.1	162.32		266.1			127.73	290.72		226.19			157	544.18		101.12
N-value	5	5	4	5		N-value	5	5	4	5		N-value	5	5	4	5
Mean	162.86	137.84	88.48	193.19		Mean	175.63	260.12	176.96	246.41		Mean	149.55	395.96	209.56	192.13
SD	66.88	53.96	46.62	45.5		SD	37.68	21.35	53.07	14.16		SD	63.68	91.81	57.66	81.57
SE	29.91	24.13	23.31	20.35		SE	16.85	9.55	26.53	6.33		SE	28.48	41.06	28.83	36.48
Figure 6n						Figure 6o						Figure 6p
	TSPO+IBA1+ cells						TSPO+GFAP+ cells						TSPO+ um2 / cell
	10 weeks		16 weeks				10 weeks		16 weeks				Microglia		Astrocytes
	WT	SOD1G93A	WT	SOD1G93A			WT	SOD1G93A	WT	SOD1G93A			WT	SOD1G93A	WT	SOD1G93A
	119.75	138.35	45.25	114.4			10.64	26.61	2.66	47.9			28.77	24.18	19.44	26.3
	98.45	117.1	29.3	85.15			0	39.92	5.32	15.97			16.98	34.25	18.12	15.41
	101.1	55.85	61.25	127.75			2.66	48.56	2.66	23.95			8.88	34.56	30.65	19.21
	122.4	98.45	109.1	58.55			0	29.27	0	10.64			21.04	28.25	29.95	15.82
	180.95	141.05		143.7			0	57.88		13.31				26.3		27.62
N-value	5	5	4	5		N-value	5	5	4	5		N-value	4	5	4	5
Mean	124.53	110.16	61.23	105.91		Mean	2.66	40.45	2.66	22.35		Mean	18.92	29.51	24.54	20.87
SD	33.32	34.94	34.48	34.1		SD	4.61	13.1	2.17	15.12		SD	8.29	4.7	6.68	5.77
SE	14.9	15.63	17.24	15.25		SE	2.06	5.86	1.09	6.76		SE	4.14	2.1	3.34	2.58

## Sheet: Figure 7
Figure 7b
	TSPO+ um2 / cell
	Microglia			Astrocytes
	CON	NAWM	Acute Lesion	CON	NAWM	Acute Lesion
	26.29	18.71	28.81	27.25	14.1	16.98
	13.62	26.13	19.44	15.08	29.05	17.6
	25.36	22.03	16.09	21.88	29.79	21.76
	24.73	16.21	24.2	28.56	23.44	18.73
	25.86	27.33	23.5	27.08	32.4	25.49
N-value	5	5	5	5	5	5
Mean	23.17	22.08	22.41	23.97	25.76	20.11
SD	5.37	4.74	4.85	5.59	7.29	3.52
SE	2.4	2.12	2.17	2.5	3.26	1.58
Figure 7d						Figure 7e						Figure 7f
	IBA1+ cells						GFAP+ cells						TSPO+ cells
	Control old	PEAE	Control young	aEAE			Control old	PEAE	Control young	aEAE			Control old	PEAE	Control young	aEAE
	244.02	545.38	111.48	367.14			173.46	829.09	149.94	252.84			191.1	554.2	30.63	399.85
	163.17	645.34	57.33	373.02			83.79	573.31	176.77	423.37			95.55	605.65	36.75	300.99
	107.31	473.35	61.74	679.15			220.5	407.2	133.77	605.65			65.42	423.37	24.99	568.9
	173.46	395.44	27.93	621.82			76.44	593.89	61.74	428.27			130.83	401.32	55.86	571.84
	174.93	416.02	32.34	270.48			49.98	380.74	48.51	367.51			107.31	404.26	44.1	305.77
	79.38	608.59	16.17	288.62			174.57	595.36	45.57	495.4			54.39	555.67	55.86	342.76
N-value	6	6	6	6		N-value	6	6	6	6		N-value	6	6	6	6
Mean	157.05	514.02	51.17	433.37		Mean	129.79	563.27	102.72	428.84		Mean	107.43	490.74	41.36	415.02
SD	57.79	102.46	34.37	174.03		SD	68.52	161.5	57.55	118.71		SD	49.53	91.06	12.9	125.43
SE	23.59	41.83	14.03	71.05		SE	27.97	65.93	23.5	48.46		SE	20.22	37.18	5.27	51.21
Figure 7g						Figure 7h
	TSPO+IBA1+ cells						TSPO+GFAP+ cells
	Control old	PEAE	Control young	aEAE			Control old	PEAE	Control young	aEAE
	157.29	448.36	30.63	320.47			51.45	295.48	49.98	98.49
	89.67	526.27	32.34	281.88			14.7	263.13	104.37	274.89
	62.48	371.92	17.64	521.86			16.17	195.51	19.11	307.24
	119.07	307.24	20.58	498.34			7.35	273.42	1.47	220.01
	85.26	319	24.99	223.44			4.41	149.94	4.41	154.35
	52.92	498.34	16.17	229.08			49.25	314.59	2.94	183.75
N-value	6	6	6	6		N-value	6	6	6	6
Mean	94.45	411.85	23.72	345.84		Mean	23.89	248.68	30.38	206.46
SD	38.5	92.81	6.74	132.35		SD	20.97	63.14	40.62	77.34
SE	15.72	37.89	2.75	54.03		SE	8.56	25.77	16.58	31.58
Figure 7i						Figure 7j
	TSPO+ um2 / cell						TSPO+ um2 / cell
	Microglia		Astrocytes				Microglia		Astrocytes
	CON	aEAE	CON	aEAE			CON	PEAE	CON	PEAE
	10.45	9.65	4.73	3.2			7.46	17.38	6.6	4.3
	8.23	14.79	8.05	4.05			7.2	10.16	4.76	8.8
	6.62	11.73	4.58	3.8			4.93	15.79	2.69	5.88
	4.19	22.78	8.03	7.44			6.63	19.32	1.12	1.4
	4.44	23.61	4.64	4.42			8.2	11.17	7.24	6.78
N-value	5	5	5	5		N-value	5	5	5	5
Mean	6.79	16.51	6.01	4.58		Mean	6.88	14.76	4.48	5.43
SD	2.63	6.38	1.85	1.66		SD	1.23	3.96	2.58	2.78
SE	1.18	2.85	0.83	0.74		SE	0.55	1.77	1.16	1.24

## Sheet: Figure 8
Figure 8a	TNF
	untr	0	1	10	100	1000
	982	719.3	643.1	659.7	647.7	423.8
	910.6	931.9	574.6	602.7	521.6	534.2
	793.4	773.1	723.7	666.1	537.8	581.5
N	3	3	3	3	3	3
mean	895.3	808.1	647.1	642.8	569	513.2
SD	95.2	110.6	74.6	34.9	68.6	80.9
SE	55	63.8	43.1	20.1	39.6	46.7
Figure 8b	IL6
	untr	0	1	10	100	1000
	1708.7	1039.5	613.6	674.7	804	182.3
	1597.7	1530.8	524.7	548.5	355.2	466
	1204.1	877	839.8	908.7	748.4	445
N	3	3	3	3	3	3
mean	1503.5	1149.1	659.4	710.6	635.8	364.4
SD	265.2	340.4	162.4	182.7	244.7	158
SE	153.1	196.5	93.8	105.5	141.3	91.2
Figure 8c
mouse	VEH	XBD
1	4163	2462
2	5097	4225
3	2675	2138
4	3423	2567
5	3405	2782
6	3853	3302
N	6	6
mean	3769.3	2912.7
SD	821.6	750.1
SE	335.4	306.2
Figure 8d	TNF
	HAB					LAB
	untr	veh	C1	C2	C3	untr	veh	C1	C2	C3
	2003.3	2448	2298.1	2398.5	2389.9	2086.8	2180.3	2802.6	2177	2290.9
	2328.3	2159.5	2487.3	2187.2	2375.4	2393.7	2267.1	2542.3	2265.9	2068.7
	2404.2	2378.4	2351	1996	2408	2817.8	2380.3	2131.3	2092.3	2116
	3494.6	2453.7	1881.5	1729	1978.9	3283.3	2216.7	2263.3	1926.8	1847.6
	2218.7	1886	2204.3	2979.1	2249.6	1907.6	2491.1	3035.6	1984.5	2118.9
	2322.1	2296.9	2367.9	2083.9	2466.9	2438.1	2297.4	2075.2	2411.4	2315.6
N	6	6	6	6	6	6	6	6	6	6
mean	2461.9	2270.4	2265	2229	2311.4	2487.9	2305.5	2475	2143	2126.3
SD	524.7	218	209.4	428.6	177.8	500.1	114.1	387	180.4	169.7
SE	214.2	89	85.5	175	72.6	204.2	46.6	158	73.7	69.3
Figure 8e	IL6
	HAB					LAB
	untr	veh	C1	C2	C3	untr	veh	C1	C2	C3
	3854.06	3803.71	3812.15	4183.01	4662.42	4412.84	3986.77	4571.66	3547.37	3796.71
	4292.86	4301.69	4216.02	3547.64	3957.16	4092.83	3747.91	4070.36	5578.13	2826.13
	5719.27	4246.13	3800.36	3512.05	3037.55	3860.31	5044.82	3370.64	3986.72	4052.87
	3653.91	4320.9	3831.75	4896.5	3612.3	4131.17	3816.57	4302.88	3931.95	4132.79
	3901.11	4221.23	4142.92	3829.47	4220.63	3692.44	3698.1	4292.63	4377.24	4254.95
	4491.86	4647.08	4048.5	3262.57	3865.35	2981.14	4163.91	4568.96	4289.26	4312.09
N	6	6	6	6	6	6	6	6	6	6
mean	4318.8	4256.8	3975.3	3871.9	3892.6	3861.8	4076.3	4196.2	4285.1	3895.9
SD	751.6	270.2	184	592.3	550.4	496.8	504.4	446.8	698.3	554.5
SE	306.8	110.3	75.1	241.8	224.7	202.8	205.9	182.4	285.1	226.4
Figure 8f	TNF
	untr	veh	XBD
	823.8	1140.5	751.7
	717.4	1075.7	922.9
	834.9	942.9	938.2
	961.9	872.5	881.7
	1137	842.8	736.2
	961.7	945.8	808.5
	850.8	928.2	937
N	7	7	7
mean	910.6	934.7	870.8
SD	143.6	80.5	82.2
SE	58.6	32.9	33.5
Figure 8g	IL6
	untr	veh	XBD
	16.41	16.03	16.97
	14.96	18.03	16.42
	14.98	16.93	17.5
	16.31	17.21	15.89
	15.47	17.38	16.55
	16.35	16.53	16.53
	16.5	16.26	16.64
N	7	7	7
mean	15.76	17.06	16.59
SD	0.71	0.63	0.52
SE	0.29	0.26	0.21
Figure 8h
XBD (nM)	0	0.05	0.5	5	50
	406.6	585	584.2	999.6	1550.3
	586.7	738.5	739.3	855.4	1115.9
	512.3	682.1	747.3	782.7	1316.7
	664.7	959.4	728.1	831.2	794.2
	539.2	632.8	694.2	748.8	1451.8
N	5	5	5	5	5
mean	451.6	599.6	582.3	703.8	1046.5
SD	237.1	321.3	291.3	353.1	557.2
SE	96.8	131.2	118.9	144.1	227.5
Figure 8i
XBD (nM)	0	0.05	0.5	5	50
	143.6	161.4	160.6	175.4	165.8
	172.8	150.8	166.1	157.2	160
	147.4	153.9	167.8	150.6	187.2
	152.1	152.1	164.8	172.4	165.6
	141	166.9	161.4	171.6	166
N	5	5	5	5	5
mean	126.1	130.8	136.9	138.7	149.1
SD	62.8	64.4	66.9	66.2	49.5
SE	25.7	26.3	27.3	27	20.2

## Sheet: Figure S1
Figure S1a																				Figure S1b
	TNF secretion (pg/mL) in mouse BMDMs																				IFI44 expression (fold change) in mouse BMDMs
	4 Hours						8 Hours						24 hours
	LPS (10ng/mL)	LPS (100ng/mL)	IFNγ (1ng/mL)	IFNγ (10ng/mL)	IFNα (1ng/mL)	IFNα (10ng/mL)	LPS (10ng/mL)	LPS (100ng/mL)	IFNγ (1ng/mL)	IFNγ (10ng/mL)	IFNα (1ng/mL)	IFNα (10ng/mL)	LPS (10ng/mL)	LPS (100ng/mL)	IFNγ (1ng/mL)	IFNγ (10ng/mL)	IFNα (1ng/mL)	IFNα (10ng/mL)			4 Hours	8 Hours	24 Hours
	3.63402	2.49622	1.78336	1.79285	1.90057	2.35406	2.06173	2.08621	1.66262	2.65086	1.76207	3.28156	0.754173	0.933288	0.941916	1.88389	1.9606	2.21461			102.406	148.236	184.321
	1.72289	1.76066	1.02998	2.17535	1.56671	2.29244	1.72541	2.61691	1.77757	2.83102	1.69579	2.09193	1.03434	1.02365	1.56016	2.33176	1.36444	1.82984			69.0435	114.183	201.227
	1.54184	2.95657	1.75156	2.1773	1.04643	2.02516	4.06535	3.62057	1.54996	1.8552	1.25022	2.18736	1.05705	1.1462	1.50204	1.53242	1.48053	2.1531			105.967	91.9447	116.413
	1.49424	1.80194	0.947718	1.41355	0.831958	1.35995	3.03553	3.17077	1.74174	1.94625	1.59151	2.33994	1.37842	1.70559	1.5767	1.32226	1.34928	1.68056
N-value	4	4	4	4	4	4	4	4	4	4	4	4	4	4	4	4	4	4		N-value	3	3	3
Mean	2.1	2.25	1.38	1.89	1.34	2.01	2.72	2.87	1.68	2.32	1.57	2.48	1.06	1.2	1.4	1.77	1.54	1.97		Mean	92.47	118.12	167.32
SD	1.03	0.58	0.45	0.37	0.49	0.45	1.05	0.67	0.1	0.49	0.23	0.55	0.26	0.35	0.3	0.44	0.29	0.26		SD	20.37	28.35	44.89
SE	0.51	0.29	0.23	0.18	0.24	0.23	0.53	0.33	0.05	0.25	0.11	0.27	0.13	0.17	0.15	0.22	0.14	0.13		SE	11.76	16.37	25.92
Figure S1c																				Figure S1d
	TNF secretion (pg/mL) in human MDMs																				IFI44 expression (fold change) in human MDMs
	4 Hours						8 Hours						24 hours
	LPS (10ng/mL)	LPS (100ng/mL)	IFNγ (1ng/mL)	IFNγ (10ng/mL)	IFNα (1ng/mL)	IFNα (10ng/mL)	LPS (10ng/mL)	LPS (100ng/mL)	IFNγ (1ng/mL)	IFNγ (10ng/mL)	IFNα (1ng/mL)	IFNα (10ng/mL)	LPS (10ng/mL)	LPS (100ng/mL)	IFNγ (1ng/mL)	IFNγ (10ng/mL)	IFNα (1ng/mL)	IFNα (10ng/mL)			4 Hours	8 Hours	24 Hours
	0.748474	0.70941	0.613769	0.822279	0.820319	0.822231	0.466529	0.455053	0.894241	1.23194	1.00315	0.812092	0.289285	0.252117	1.06612	1.09832	1.37601	1.02821			46.1306	48.7227	53.6276
	0.871296	0.8911	0.672368	0.992251	1.03298	1.24211	0.394984	0.458141	1.03828	1.1033	1.38028	0.938872	0.406484	0.307169	1.00324	0.818654	1.47797	1.03903			18.9734	16.91	10.3024
	1.05308	0.822432	2.07976	1.43469	0.968244	1.25116	0.645719	0.841477	1.8393	1.50452	1.5765	1.04693	0.676871	0.693319	1.8393	1.91886	1.38947	2.45774			28.3783	24.9115	55.6273
N-value	3	3	3	3	3	3	3	3	3	3	3	3	3	3	3	3	3	3		N-value	3	3	3
Mean	0.89	0.81	1.12	1.08	0.94	1.11	0.5	0.58	1.26	1.28	1.32	0.93	0.46	0.42	1.3	1.28	1.41	1.51		Mean	31.16	30.18	39.85
SD	0.15	0.09	0.83	0.32	0.11	0.25	0.13	0.22	0.51	0.2	0.29	0.12	0.2	0.24	0.47	0.57	0.06	0.82		SD	13.79	16.55	25.61
SE	0.09	0.05	0.48	0.18	0.06	0.14	0.07	0.13	0.29	0.12	0.17	0.07	0.11	0.14	0.27	0.33	0.03	0.47		SE	7.96	9.55	14.79
Figure S1e																				Figure S1f
	TNF secretion (pg/mL) in mouse microglia																				IFI44 expression (fold change) in mouse microglia
	4 Hours						8 Hours						24 hours
	LPS (10ng/mL)	LPS (100ng/mL)	IFNγ (1ng/mL)	IFNγ (10ng/mL)	IFNα (1ng/mL)	IFNα (10ng/mL)	LPS (10ng/mL)	LPS (100ng/mL)	IFNγ (1ng/mL)	IFNγ (10ng/mL)	IFNα (1ng/mL)	IFNα (10ng/mL)	LPS (10ng/mL)	LPS (100ng/mL)	IFNγ (1ng/mL)	IFNγ (10ng/mL)	IFNα (1ng/mL)	IFNα (10ng/mL)			4 Hours	8 Hours	24 Hours
	1.00246	1.58481	1.11338	1.56702	1.0718	2.14401	1.39723	3.44495	1.49131	3.56978	1.36881	2.68676	2.97235	3.31108	2.07019	6.5311	1.54931	2.51686			4330.64	9076.86	572.409
	1.66129	1.77947	1.05367	1.63922	1.18061	2.18079	1.45951	3.63588	1.54796	3.50193	1.23023		2.87714	3.50965	1.9034	3.13557	1.15578	2.49293			7251.29	6398.91	502.096
	0.835736	1.33143	0.925452	1.37672	0.971978	1.72569	1.17449	2.89872	1.36234	3.31891	1.16092	2.26598	3.04595	3.70459	1.22008	4.56999	1.24238	1.95118			3527.7	7245.48	555.057
N-value	3	3	3	3	3	3	3	3	3	3	3	2	3	3	3	3	3	3		N-value	3	3	3
Mean	1.17	1.57	1.03	1.53	1.07	2.02	1.34	3.33	1.47	3.46	1.25	2.48	2.97	3.51	1.73	4.75	1.32	2.32		Mean	5036.54	7573.75	543.19
SD	0.44	0.22	0.1	0.14	0.1	0.25	0.15	0.38	0.1	0.13	0.11	0.3	0.08	0.2	0.45	1.7	0.21	0.32		SD	1959.59	1368.82	36.63
SE	0.25	0.13	0.06	0.08	0.06	0.15	0.09	0.22	0.05	0.07	0.06	0.21	0.05	0.11	0.26	0.98	0.12	0.18		SE	1131.37	790.29	21.15
Figure S1g
	TNF secretion (pg/mL) in human microglia																			Figure S1h
	24 Hours																				IFI44 expression (fold change) in human microglia
	LPS (100ng/mL)	IFNγ (10ng/mL)	IFNα (10ng/mL)
	0.642603	1.17083	1.01339																		24 Hours
	0.436499	0.812852	0.587894																		64.7023
	1.06534	2.00829	1.07722																		35.8663
																					4.24079
N-value	3	3	3
Mean	0.71	1.33	0.89																	N-value	3
SD	0.32	0.61	0.27																	Mean	34.94
SE	0.19	0.35	0.15																	SD	30.24
																				SE	17.46

## Sheet: Figure S2
Fig. S2a-b	Cytokine secretion in 6h LPS-activated human monocytes from HAB vs LAB
	TNFalpha				IL-6
	CC	TT			CC	TT
	6889.94	3836.1			2383.18	915.53
	5960.26	7632.02			2143.68	1526.04
	1130.09	4358.12			470.95	1375.68
	1558.53	1651.55			1538.08	2478.22
	3379.02	2770.2			2479.33	1163
	5084.24	3327.23			1882.12	4989.56
					3053.38	2652.05
N-value	6	6		N-value	7	7
Mean	4000.35	3929.2		Mean	1992.96	2157.15
SD	2364.43	2039.46		SD	823.79	1408.87
SE	965.28	832.6		SE	311.36	532.5
Fig. S2c	macrophage activation marker expression in LPS-activated human monocytes with CC vs TT genotype
Gene	TREM2		TICAM1		HAMP		TYROBP		CLU		SLC11A1		SNCA		FOXP1		SBNO2		AZU1		TLR2		C1QA		TLR3		NMI		C5AR1		ITGAM		JMJD6		HAVCR2		CRTC3		GRN		AGER		STK39		IFI35		TRPV1		PLCG2
	CC	TT	CC	TT	CC	TT	CC	TT	CC	TT	CC	TT	CC	TT	CC	TT	CC	TT	CC	TT	CC	TT	CC	TT	CC	TT	CC	TT	CC	TT	CC	TT	CC	TT	CC	TT	CC	TT	CC	TT	CC	TT	CC	TT	CC	TT	CC	TT	CC
	426.47	348.43	386.2	266.82	269.64	251.78	19577.1	16775.2	183.82	633	2370.88	1991.43	8.98	151.91	153.09	328.03	1172.44	1138.79	0.5	0.5	1581.46	1739.08	7195.35	11072	34.41	33.79	462.5	826.3	3649.85	1205.37	249.51	290.44	165.8	187.35	759.19	680.25	353.35	261.45	34220	26781.4	14.28	10.16	6.86	32.72	1686.36	1257.99	3.68	19.83	299.31
	57.03	573.68	157.53	206.88	80.06	390.73	10126.7	10722.4	1081.9	670.11	903.93	525.02	82.15	24.83	358.52	237.52	643.27	649.39	0.5	4.1	2359.06	1527.19	6289.98	4456.19	81.11	93.33	1436.78	1787.64	1165.65	981.94	172.18	450.21	256.98	192.46	1185.54	1081.08	150.2	203.28	22117.3	16766.1	15.16	14.02	8.87	21.23	1308.02	1421.74	0.5	2.3	178.46
	172.62	413.37	174.61	262.34	473.08	200.56	8068.17	13008.3	1665.97	1911.86	804.38	1073.37	35.32	2.46	514.86	176.04	568.59	623.24	0.5	0.5	1751.53	1772.6	6738.98	6184.7	56.21	20.11	1268.01	1348.94	997.39	834.08	739.71	553.61	165.65	141.72	945.66	1183.21	195.5	302.55	20406	36481	4.48	11.29	11.44	9.33	1217.27	1202.82	20.4	32.86	281.06
	111.89	236.91	164.66	257.92	219.37	765.42	10843.6	9457.92	783.17	2214.34	844.73	713.93	52.29	23.62	519.35	685.56	901.4	1180.44	0.5	0.5	1783.74	1921.19	7191.1	4843.21	112.87	108.72	1176.95	1769.89	493.94	620.42	239.89	339.88	136.32	100.32	1090.96	1102.69	307.31	302.05	19136.3	19929.3	0.5	6.8	12.23	39.38	1541.41	1444.17	12.23	0.5	118.73
	491.55	368.8	236.03	161.16	563.76	322.76	16665.1	8368.01	748.18	1200.29	2684.61	438.32	33.83	52.17	296.02	353.77	1911.37	675.09	1.61	2.38	1743.62	1541.34	8166.14	1703.88	36.05	72.84	313.79	1250.08	2975.68	550.13	605.98	639.38	330.46	210.02	871.5	843.26	387.12	133.91	23335.4	17495.6	69.38	0.5	9.39	4.26	1398.1	1207.8	23.83	26.81	207.14
		504.95		136.2		527.56		8191.6		1390.92		1098.87		75.23		309.26		825.51		0.5		1276.86		3761.72		28.03		744.88		1064.46		821.58		256.16		1212.94		142.1		16840.9		0.5		7.38		979.89		17.22
N-value	5	6	5	6	5	6	5	6	5	6	5	6	5	6	5	6	5	6	5	6	5	6	5	6	5	6	5	6	5	6	5	6	5	6	5	6	5	6	5	6	5	6	5	6	5	6	5	6	5
Mean	251.91	407.69	223.8	215.22	321.18	409.8	13056.1	11087.2	892.61	1336.75	1521.71	973.49	42.51	55.04	368.37	348.36	1039.41	848.74	0.72	1.41	1843.88	1629.71	7116.31	5336.94	64.13	59.47	931.6	1287.96	1856.5	876.07	401.46	515.85	211.04	181.34	970.57	1017.24	278.7	224.22	23843	22382.4	20.76	7.21	9.76	19.05	1430.23	1252.4	12.13	16.59	216.94
SD	194.79	119.36	95.96	56.47	195.63	208.34	4845.2	3304.86	540.63	642.21	925.73	568.65	27.01	53.79	154.87	177.57	542.14	251.18	0.5	1.52	298.53	228.11	696.27	3172.04	33.16	37.28	507.52	446.13	1373	256.32	253.97	198.11	80.72	54.25	170.16	210.26	101.96	76.05	6018.38	7877.46	27.9	5.69	2.14	14.52	186.61	169.82	10.15	12.99	74.36
SE	87.11	48.73	42.92	23.05	87.49	85.05	2166.84	1349.2	241.78	262.18	414	232.15	12.08	21.96	69.26	72.49	242.45	102.54	0.22	0.62	133.5	93.12	311.38	1294.98	14.83	15.22	226.97	182.13	614.03	104.64	113.58	80.88	36.1	22.15	76.1	85.84	45.6	31.05	2691.5	3215.96	12.48	2.32	0.96	5.93	83.45	69.33	4.54	5.3	33.26
[truncated: 37 more columns]

[truncated: 14 more sheets: Figure S3, Figure S6, Figure S7, Figure S8, Figure S9, Figure S10, Figure S11, Figure S12, Figure S13, Figure S13d, Figure S15, Figure S16, Figure S17, Figure S21]
